# Supplementary material for: A constraint-based framework for exploring the impact of multireaction dependencies on metabolic functions
Source: NPJ Syst Biol Appl. 2025 Oct 23;11:118. doi: 10.1038/s41540-025-00608-9 (PMC12549881; doi:10.1038/s41540-025-00608-9)
Supplement: Supplementary file 2 — Supplementary_Table_S1 [file 41540_2025_608_MOESM2_ESM.xlsx]

## Sheet: Sheet1
Supplementary Table S1. Top 10 complexes with highest balancing potential across twelve organisms from all kingdoms of life.
A. niger iMA871	A. thaliana AraCore	C. reinhardtii iCre1355	E. coli iJO1366	M. acetivorans iMB745	M. barkeri iAF692	M. musculus	M. tuberculosis iNJ661m	N. pharaonis	P. putida iJN746	T. maritima iLJ478	S. cerevesiae Yeast8
ATP + Biotin-carboxyl-carrier protein + CO2 + H2O	Adenosine triphosphate + Coenzyme A + Acetate	Oxygen	Carbon dioxide + Water	Dihydroxyacetone phosphat (dhap)[cytosol]	2_Oxoglutarate + L_Aspartate	NADPH + Proton + But-2-enoyl-[acyl-carrier protein]	Water + Diphosphate	Water + ATP	ATP + Shikimate	ATP + L-Glutamate + Ammonium	ADP [cytoplasm]
ADP + Carboxybiotin-carboxyl-carrier protein + Orthophosphate	Proton + Diphosphate + Adenosine 5-phosphate + Acetyl-Coenzyme A	Carbon dioxide + Water	Proton + Bicarbonate	Glycerinaldehyd-3-phosphat (g3p)[cytosol]	L_Glutamate + Oxaloacetate	Butyryl-[acp]	Proton + Phosphate	Water + ATP + Sulfate (E)	ADP + Proton + Shikimate 5-phosphate	L-Glutamine + Proton + ADP + Phosphate	CMP [cytoplasm]
Acyl-carrier protein + Malonyl-COA	Adenosine triphosphate + Ammonia + Glutamate	Proton + Bicarbonate	Acyl carrier protein + Malonyl-CoA	4-Phospho-L-aspartate (4pasp)[cytosol] + Proton[cytosol] + NADPH[cytosol]	4_Phospho_L_aspartate + Proton + Nicotinamide_adenine_dinucleotide_phosphate_reduced	NADPH + Proton + 3-Oxooctanoyl-[acp]	Proton + Bicarbonate	ADP + Orthophosphate + Sulfate + Proton	(R)-2,3-Dihydroxy-3-methylbutanoate	Nicotinamide adenine dinucleotide + Prephenate	CMP [endoplasmic reticulum membrane]
Coenzyme A + Malonyl-[acp]	Proton + Adenosine diphosphate + Orthophosphate + Glutamine	Acyl carrier protein + Malonyl-CoA	Coenzyme A + Malonyl-[acyl-carrier protein]	L-aspartate-semialdehyde (aspsa)[cytosol] + NADPH[cytosol] + Phosphate[cytosol]	L_Aspartate_4_semialdehyde + Nicotinamide_adenine_dinucleotide_phosphate + Phosphate	Malonyl-[acyl-carrier protein] + Butyryl-[acp]	alpha-D-Ribose-5-phosphate	Porphobilinogen + Water	3-Methyl-2-oxobutanoate + Water	3-(4-Hydroxyphenyl)pyruvate + Carbon dioxide + Nicotinamide adenine dinucleotide - reduced	CTP [cytoplasm]
Acetyl-CoA + Carboxybiotin-carboxyl-carrier protein	Adenosine triphosphate + Ribose 5-phosphate	Coenzyme A + Malonyl-[acyl-carrier protein]	Acetyl-CoA + ATP + Bicarbonate	Formaldehyde (fald)[cytosol] + D-Ribulose-5-phosphat (ru5p-D)[cytosol]	L_Aspartate + ATP	Carbon dioxide + Acyl-carrier protein + 3-Oxohexanoyl-[acp]	Acetyl-CoA + ATP + Bicarbonate	Nitrate + Hydroxymethylbilane	5-O-(1-Carboxyvinyl)-3-phosphoshikimate	Proton + Nicotinamide adenine dinucleotide phosphate - reduced + Oxidized thioredoxin	CTP [endoplasmic reticulum membrane]
Biotin-carboxyl-carrier protein + Malonyl-COA	Proton + 5-Phosphoribosyl 1-pyrophosphate + Adenosine 5-phosphate	Water + Diphosphate	ADP + Proton + Malonyl-CoA + Phosphate	Fructose-6-phosphate (f6p)[cytosol]	4_Phospho_L_aspartate + ADP	NADPH + 3-Oxohexanoyl-[acp]	ADP + Proton + Malonyl-CoA + Phosphate	ATP + L-Glutamate + tRNA(Glu)	Chorismate + Phosphate	Nicotinamide adenine dinucleotide phosphate + Reduced thioredoxin	phosphate [cytoplasm]
3-hydroxybutanoyl-CoA + NAD(+)	Nicotinamide adenine dinucleotide + Malate	Phosphate	ATP + UDP	D-Fructose-1,6-bisphosphat (fdp)[cytosol] + Water[cytosol]	L_Serine + Tetrahydrofolate	NADPH + trans-Hex-2-enoyl-[acp]	D-Erythrose-4-phosphate + Water + Phosphoenolpyruvate	Pyrophosphate + L-Glutamyl-tRNA(Glu) + AMP + Proton	(R)-2,3-Dihydroxy-3-methylpentanoate	L-Cysteine + O-Succinyl-L-homoserine	water [lipid particle]
Acetoacetyl-CoA + NADH	Proton + Nicotinamide adenine dinucleotide - reduced + Oxaloacetate	D-Glucose 1-phosphate + Proton + UTP	ADP + UTP	Fructose-6-phosphate (f6p)[cytosol] + Phosphate[cytosol]	Glycine + Water + Methylenetetrahydrofolate	Hexanoyl-[acp]	2-Dehydro-3-deoxy-D-arabino-heptonate-7-phosphate + Phosphate	D-Fructose 6-phosphate + L-Glutamine	(S)-3-Methyl-2-oxopentanoate + Water	L-Cystathionine + Proton + Succinate	1D-myo-inositol 1-phosphate [cytoplasm]
3-hydroxydodecanoyl-CoA + NAD(+)	Glutamate	Diphosphate + UDP-glucose	ATP + UMP	Glycerinaldehyd-3-phosphat (g3p)[cytosol] + NAD[cytosol] + Phosphate[cytosol]	Water + Diphosphate	Malonyl-[acyl-carrier protein] + Hexanoyl-[acp]	3-Dehydroquinate	D-Glucosamine 6-phosphate + L-Glutamate + Proton	Proton + Pyruvate	Proton + S-Adenosyl-L-methionine	1D-myo-inositol 1-phosphate [cytoplasm] + water [cytoplasm]
3-oxododecanoyl-CoA + NADH	Water + Carbon dioxide	Prephenate	ADP + UDP	3-Phospho-D-glyceroyl phosphate (13dpg)[cytosol] + Proton[cytosol] + NADH[cytosol]	Methanethiol	Carbon dioxide + Acyl-carrier protein + 3-Oxooctanoyl-[acp]	3-Dehydroshikimate + Water	zeta-Carotene	(S)-2-Acetolactate + Carbon dioxide	Carbon dioxide + S-Adenosylmethioninamine	myo-inositol [cytoplasm] + phosphate [cytoplasm]
