# Supplementary material for: A constraint-based framework for exploring the impact of multireaction dependencies on metabolic functions
Source: NPJ Syst Biol Appl. 2025 Oct 23;11:118. doi: 10.1038/s41540-025-00608-9 (PMC12549881; doi:10.1038/s41540-025-00608-9)
Supplement: Supplementary file 4 — Supplementary_Table_S3 [file 41540_2025_608_MOESM4_ESM.xlsx]

## Sheet: long names
Supplementary Table S3. Complexes whose balancing is lethal in the model of cancer tissue, but allows at least 90% of optimal growth in the respective healthy tissue model.
Compartment abbreviations: Cytoplasm - [c], Extracellular - [e], Golgi - [g], Lysosome - [l], Mitochondria - [m], Nucleus - [n], Endoplasmic reticulum - [r], Peroxisome - [x]
breast	gastric	kidney (RCC)	blood	liver (HCC)	lung (SCC)	lung (AC)	ovarian	pancreas
' 1*protein-linked asparagine residue (N-glycosylation site)[r]+0.1*(alpha-D-Glucosyl)3-(alpha-D-mannosyl)8-beta-D-mannosyl-diacetylchitobiosyldiphosphodolichol, human liver homolog[r]'	'1*trimethylenediaminium[c]+1*Hydrogen peroxide[c]+1*4-Aminobutanal[c]'	' 1*(mannosyl),(phosphoethanolaminyl)-mannosyl-glucosylaminyl-acylphosphatidylinositol (B)[r]+0.1*dolichyl phosphate(2-)[r]+ 1*proton[r]'	' 20.6508*H2O[c]+ 20.7045*ATP(4-)[c]+0.385872*L-glutamate(1-)[c]+0.352607*L-aspartate(1-)[c]+0.036117*GTP[c]+0.279425*L-asparagine[c]+0.505626*L-alanine[c]+0.046571*L-cysteine[c]+0.325996*L-glutamine[c]+0.538891*Glycine[c]+0.392525*L-serine[c]+ 0.31269*L-threonine[c]+0.592114*L-lysinium(1+)[c]+ 0.35926*L-argininium(1+)[c]+0.153018*L-methionine[c]+0.023315*1-phosphatidyl-1D-myo-inositol(1-)[c]+0.0…	'0.5*O2[x]+ 1*3alpha,7alpha-Dihydroxy-5beta-cholest-24-enoyl-CoA[x]+ 1*FADH2(2-)[x]'	' 1*protein-linked asparagine residue (N-glycosylation site)[r]+0.1*(alpha-D-Glucosyl)3-(alpha-D-mannosyl)8-beta-D-mannosyl-diacetylchitobiosyldiphosphodolichol, human uterine homolog[r]'	'1*13-cis-oxo-retinoic acid[n]'	' 20.6508*H2O[c]+ 20.7045*ATP(4-)[c]+0.385872*L-glutamate(1-)[c]+0.352607*L-aspartate(1-)[c]+0.036117*GTP[c]+0.279425*L-asparagine[c]+0.505626*L-alanine[c]+0.046571*L-cysteine[c]+0.325996*L-glutamine[c]+0.538891*Glycine[c]+0.392525*L-serine[c]+ 0.31269*L-threonine[c]+0.592114*L-lysinium(1+)[c]+ 0.35926*L-argininium(1+)[c]+0.153018*L-methionine[c]+0.023315*1-phosphatidyl-1D-myo-inositol(1-)[c]+0.0…	' 1*hydrogenphosphate[c]+1.5*Sodium[c]'
' 1*GDP-alpha-D-mannose(2-)[c]+0.1*alpha-D-mannosyl-beta-D-mannosyl-diacylchitobiosyldiphosphodolichol, human liver homolog[c]'	'1*(24R)-24,25-dihydroxycalciol[c]'	'0.1*Dolichyl phosphate D-mannose, human liver homolog[r]+ 1*phosphoethanolaminyl-mannosyl-glucosylaminyl-acylphosphatidylinositol (H5)[r]'	'1*10-Formyltetrahydrofolate[c]+1*proton[c]'	'1*10-Formyltetrahydrofolate[c]+1*N1-(5-Phospho-D-ribosyl)glycinamide[c]'	' 1*GDP-alpha-D-mannose(2-)[c]+0.1*N,N''-Diacetylchitobiosyldiphosphodolichol, human uterine homolog[c]'	'1*13-cis-retinoate[n]'	'1*13-cis-retinoate[r]'	' 20.6508*H2O[c]+ 20.7045*ATP(4-)[c]+0.385872*L-glutamate(1-)[c]+0.352607*L-aspartate(1-)[c]+0.036117*GTP[c]+0.279425*L-asparagine[c]+0.505626*L-alanine[c]+0.046571*L-cysteine[c]+0.325996*L-glutamine[c]+0.538891*Glycine[c]+0.392525*L-serine[c]+ 0.31269*L-threonine[c]+0.592114*L-lysinium(1+)[c]+ 0.35926*L-argininium(1+)[c]+0.153018*L-methionine[c]+0.023315*1-phosphatidyl-1D-myo-inositol(1-)[c]+0.0…
' 1*GDP-alpha-D-mannose(2-)[c]+0.1*(alpha-D-mannosyl)2-beta-D-mannosyl-diacetylchitobiosyldiphosphodolichol, human liver homolog[c]'	'1*2-deoxy-D-ribose 5-phosphate(2-)[c]'	'0.1*Dolichyl phosphate D-mannose, human liver homolog[r]+ 1*mannosyl-glucosaminyl-acylphosphatidylinositiol (H2)[r]'	'1*2-Deoxy-D-ribose 1-phosphate[c]+1*Guanine[c]'	'1*13-cis-oxo-retinoic acid[n]'	' 1*GDP-alpha-D-mannose(2-)[c]+0.1*alpha-D-mannosyl-beta-D-mannosyl-diacylchitobiosyldiphosphodolichol, human uterine homolog[c]'	'1*(24R)-24,25-dihydroxycalciol[e]'	'1*(24R)-24,25-dihydroxycalciol[c]'	'1*10-Formyltetrahydrofolate[c]+1*5-Amino-1-(5-Phospho-D-ribosyl)imidazole-4-carboxamide[c]'
' 1*GDP-alpha-D-mannose(2-)[c]+0.1*(alpha-D-mannosyl)3-beta-D-mannosyl-diacetylchitodiphosphodolichol, human liver homolog[c]'	'1*2-methylcrotonoyl-CoA(4-)[m]+1*Ubiquinol-10[m]'	'0.1*dolichyl phosphate(2-)[r]+ 1*proton[r]+ 1*dimannosyl-glucosaminyl-acylphosphatidylinositol (H3)[r]'	'1*cholesta-5,7-dien-3beta-ol[r]'	'1*13-cis-retinoate[n]'	' 1*GDP-alpha-D-mannose(2-)[c]+0.1*(alpha-D-mannosyl)2-beta-D-mannosyl-diacetylchitobiosyldiphosphodolichol, human uterine homolog[c]'	'1*25-Hydroxyvitamin D2[c]'	'1*(24R)-24,25-dihydroxycalciol[e]'	'1*1-methylnicotinamide[c]+1*S-Adenosyl-L-homocysteine[c]'
' 1*GDP-alpha-D-mannose(2-)[c]+0.1*beta-D-Mannosyldiacetylchitobiosyldiphosphodolichol, human liver homolog[c]'	'1*2-methylbutanoyl-CoA(4-)[m]+1*ubiquinone-10[m]'	'1*10-formyltetrahydrofolate-[Glu](6)[l]'	'1*R total 2 position[c]'	'1*13-cis-retinoate[r]+1*UDP-D-glucuronate[r]'	' 1*GDP-alpha-D-mannose(2-)[c]+0.1*(alpha-D-mannosyl)3-beta-D-mannosyl-diacetylchitodiphosphodolichol, human uterine homolog[c]'	'1*25-Hydroxyvitamin D2[e]'	'1*(S)-2-[5-Amino-1-(5-phospho-D-ribosyl)imidazole-4-carboxamido]succinate[c]'	'1*1-methylnicotinamide[e]'
' 1*H2O[r]+0.1*Dolichol diphosphate, human liver homolog[r]'	'1*3-(4-hydroxyphenyl)pyruvate[e]'	'1*trimethylenediaminium[c]+1*H2O[c]+1*O2[c]'	'1*Acetyl-CoA[m]+1*acetoacetate[m]'	'1*13-cis-retinoyl glucuronide[e]'	' 1*GDP-alpha-D-mannose(2-)[c]+0.1*beta-D-Mannosyldiacetylchitobiosyldiphosphodolichol, human uterine homolog[c]'	'1*25-Hydroxyvitamin D2[m]'	'1*25-Hydroxyvitamin D2[c]'	'1*1-methylnicotinamide[e]+1*ADP[e]+1*proton[e]+1*hydrogenphosphate[e]'
' 1*proton[c]+ 1*GDP[c]+0.1*alpha-D-mannosyl-beta-D-mannosyl-diacylchitobiosyldiphosphodolichol, human liver homolog[c]'	'1*3'',5''-cyclic GMP(1-)[c]+1*Diphosphate[c]'	'1*2,6-dodecadienoylcoa[m]'	'1*Adenine[c]+1*alpha-D-Ribose 1-phosphate[c]'	'1*13-cis-retinoyl glucuronide[r]'	' 1*H2O[r]+0.1*Dolichol diphosphate, human uterine homolog[r]'	'1*calcidiol[e]'	'1*25-Hydroxyvitamin D2[e]'	'1*2-Hydroxybutyrate[c]+1*Nicotinamide adenine dinucleotide[c]'
' 1*proton[c]+ 1*GDP[c]+0.1*(alpha-D-mannosyl)2-beta-D-mannosyl-diacetylchitobiosyldiphosphodolichol, human liver homolog[c]'	'1*5-Methyltetrahydrofolate[c]+1*L-homocysteine[c]'	'1*D-3-Amino-isobutanoate[e]'	'1*ADP[c]+1*3-Phospho-D-glyceroyl phosphate[c]'	'1*trimethylenediaminium[c]+1*1-pyrrolinium[c]'	' 1*proton[c]+ 1*GDP[c]+0.1*alpha-D-mannosyl-beta-D-mannosyl-diacylchitobiosyldiphosphodolichol, human uterine homolog[c]'	'1*calcidiol[m]'	'1*25-Hydroxyvitamin D2[m]'	'1*2-methyl-3-oxopropanoate[m]+1*L-glutamate(1-)[m]'
' 1*proton[c]+ 1*GDP[c]+0.1*(alpha-D-mannosyl)3-beta-D-mannosyl-diacetylchitodiphosphodolichol, human liver homolog[c]'	'1*pentaglutamyl folate (THF)[e]'	'1*3,6-dodecadienoylcoa[m]'	'1*ADP[c]+1*proton[c]+1*phosphatidate(2-)[c]'	'1*trimethylenediaminium[c]+1*Hydrogen peroxide[c]+1*4-Aminobutanal[c]'	' 1*proton[c]+ 1*GDP[c]+0.1*(alpha-D-mannosyl)2-beta-D-mannosyl-diacetylchitobiosyldiphosphodolichol, human uterine homolog[c]'	'1*D-Glycerate 2-phosphate[c]'	'1*calcidiol[c]'	'1*3-methyl-2-oxobutanoate[c]'
' 1*proton[c]+ 1*GDP[c]+0.1*(alpha-D-Mannosyl)4-beta-D-mannosyl-diacetylchitobiosyldiphosphodolichol, human liver homolog[c]'	'1*hexaglutamyl folate (THF)[e]'	'1*4-Aminobutanoate[c]'	'1*ADP[c]+1*proton[c]+1*hydrogenphosphate[c]+1*ps_hs[m][c]'	'1*3-Phospho-D-glyceroyl phosphate[c]'	' 1*proton[c]+ 1*GDP[c]+0.1*(alpha-D-mannosyl)3-beta-D-mannosyl-diacetylchitodiphosphodolichol, human uterine homolog[c]'	'1*5(S)-HPETE(1-)[c]'	'1*calcidiol[e]'	'1*3-Phospho-D-glycerate[c]'
' 1*proton[c]+ 1*GDP[c]+0.1*beta-D-Mannosyldiacetylchitobiosyldiphosphodolichol, human liver homolog[c]'	'1*cholesta-5,7-dien-3beta-ol[c]'	'1*4-Aminobutanoate[n]'	'1*AMP[c]+1*Diphosphate[c]+1*R total Coenzyme A[c]'	'1*1-methylnicotinamide[c]+1*S-Adenosyl-L-homocysteine[c]'	' 1*proton[c]+ 1*GDP[c]+0.1*(alpha-D-Mannosyl)4-beta-D-mannosyl-diacetylchitobiosyldiphosphodolichol, human uterine homolog[c]'	'1*hexaglutamyl folate (DHF)[e]'	'1*calcidiol[m]'	'1*4-Aminobutanoate[n]'
' 1*proton[c]+ 1*UDP[c]+0.1*N,N''-Diacetylchitobiosyldiphosphodolichol, human liver homolog[c]'	'1*hydrosulfide[c]'	'1*pentaglutamyl folate (THF)[c]'	'1*arachidyl coenzyme A[c]'	'1*1-methylnicotinamide[e]'	' 1*proton[c]+ 1*GDP[c]+0.1*beta-D-Mannosyldiacetylchitobiosyldiphosphodolichol, human uterine homolog[c]'	'1*heptaglutamyl folate (DHF)[e]'	'1*2-methyl-3-oxopropanoate[m]+1*L-glutamate(1-)[m]'	'1*4-methyl-2-oxopentanoate[c]'
' 1*proton[r]+0.1*Dolichol diphosphate, human liver homolog[r]+ 1*(alpha-D-Glucosyl)3-(alpha-D-mannosyl)8-beta-D-mannosyl-diacetylchitobiosyl-L-asparagine (protein)[r]'	'1*(S)-3-Hydroxyhexadecanoyl-CoA[m]'	'1*hexaglutamyl folate (DHF)[c]'	'1*arachidyl coenzyme A[x]'	'1*1-methylnicotinamide[e]+1*ADP[e]+1*proton[e]+1*hydrogenphosphate[e]'	' 1*proton[c]+ 1*UDP[c]+0.1*N,N''-Diacetylchitobiosyldiphosphodolichol, human uterine homolog[c]'	'1*heptaglutamyl folate (THF)[e]'	'1*(S)-3-aminoisobutyric acid[c]'	'1*pentaglutamyl folate (DHF)[e]'
' 1*UDP-N-acetyl-alpha-D-glucosamine(2-)[c]+0.1*N-Acetyl-D-glucosaminyldiphosphodolichol, human liver homolog[c]'	'1*acetoacetyl-CoA(4-)[x]+1*Coenzyme A[x]'	'1*hexaglutamyl folate (THF)[c]'	'1*L-aspartate(1-)[c]+1*Carbamoyl phosphate[c]'	'1*(24R)-24,25-dihydroxycalciol[e]'	' 1*proton[r]+ 1*(alpha-D-Glucosyl)3-(alpha-D-mannosyl)8-beta-D-mannosyl-diacetylchitobiosyl-L-asparagine (protein)[r]+0.1*Dolichol diphosphate, human uterine homolog[r]'	'1*Prostaglandin J2[r]'	'1*(S)-3-aminoisobutyric acid[e]'	'1*5-Methyltetrahydrofolate[e]'
'0.1*N,N''-Diacetylchitobiosyldiphosphodolichol, human liver homolog[c]+ 1*GDP-alpha-D-mannose(2-)[c]'	'1*acetoacetate[c]'	'1*cholesta-5,7-dien-3beta-ol[r]+2*H2O[r]+1*Nicotinamide adenine dinucleotide phosphate[r]'	'1*ATP(4-)[c]+1*3-Phospho-D-glycerate[c]'	'1*25-Hydroxyvitamin D2[c]'	' 1*proton[r]+0.1*dolichyl phosphate(2-)[r]+ 1*mannosyl-glucosaminyl-acylphosphatidylinositiol (H2)[r]'	'1*9-cis-retinoate[r]'	'1*D-3-Amino-isobutanoate[e]'	'1*cholesta-5,7-dien-3beta-ol[r]'
'0.1*Dolichyl beta-D-glucosyl phosphate, human liver homolog[r]+0.1*alpha-D-Glucosyl-(alpha-D-mannosyl)8-beta-D-mannosyl-diacetylchitobiosyldiphosphodolichol, human liver homolog[r]'	'1*acetoacetate[x]'	'1*(S)-Hydroxydecanoyl-CoA[x]'	'1*ATP(4-)[c]+1*Coenzyme A[c]+1*R total[c]'	'1*25-Hydroxyvitamin D2[e]'	' 1*proton[r]+0.1*dolichyl phosphate(2-)[r]+ 1*hydrogenphosphate[r]'	'1*quinonoid dihydrobiopterin[c]'	'1*3-methyl-2-oxobutanoate[c]'	'1*cholesta-5,7-dien-3beta-ol[r]+1*proton[r]+1*Nicotinamide adenine dinucleotide phosphate - reduced[r]'
'0.1*Dolichyl beta-D-glucosyl phosphate, human liver homolog[r]+0.1*(alpha-D-Glucosyl)2-(alpha-D-mannosyl)8-beta-D-mannosyl-diacetylchitobiosyldiphosphodolichol, human liver homolog[r]'	'1*Acetyl-CoA[m]+1*acetoacetate[m]'	'1*R total 2 position[c]'	'1*ATP(4-)[c]+1*diglyceride[c]'	'1*25-Hydroxyvitamin D2[m]'	' 1*proton[r]+0.1*dolichyl phosphate(2-)[r]+0.1*alpha-D-Glucosyl-(alpha-D-mannosyl)8-beta-D-mannosyl-diacetylchitobiosyldiphosphodolichol, human uterine homolog[r]'	'1*delta12-Prostaglandin J2[r]'	'1*3-methyl-2-oxobutanoate[e]'	'1*trans,cis-Lauro-2,6-dienoyl-CoA[m]'
'0.1*Dolichyl beta-D-glucosyl phosphate, human liver homolog[r]+0.1*(alpha-D-Mannosyl)8-beta-D-mannosyl-diacetylchitobiosyldiphosphodolichol, human liver homolog[r]'	'1*Acetyl-CoA[m]+1*Tetradecanoyl-CoA (n-C14:0CoA)[m]'	'1*R total[l]+1*sphingosine(1+)[l]'	'1*CDP-diacylglycerol(2-)[c]+1*myo-inositol[c]'	'1*calcidiol[e]'	' 1*proton[r]+0.1*dolichyl phosphate(2-)[r]+0.1*(alpha-D-Glucosyl)2-(alpha-D-mannosyl)8-beta-D-mannosyl-diacetylchitobiosyldiphosphodolichol, human uterine homolog[r]'	'1*O2''-4a-cyclic-tetrahydrobiopterin[c]'	'1*4-Aminobutanoate[e]'	'1*cis,cis-3,6-Dodecadienoyl-CoA[m]'
'0.1*Dolichyl phosphate D-mannose, human liver homolog[r]+ 1*(dimannosyl),(phosphoethanolaminyl)-mannosyl-glucosylaminyl-acylphosphatidylinositol (H6)[r]'	'1*Acetyl-CoA[x]+1*acetoacetyl-CoA(4-)[x]+1*H2O[x]'	'1*protein-linked serine or threonine residue (O-glycosylation site)[g]'	'1*CDP-diacylglycerol(2-)[c]+1*phosphatidylglycerol(1-)[c]'	'1*2,6-dodecadienoylcoa[m]'	' 1*proton[r]+0.1*dolichyl phosphate(2-)[r]+0.1*(alpha-D-Glucosyl)3-(alpha-D-mannosyl)8-beta-D-mannosyl-diacetylchitobiosyldiphosphodolichol, human uterine homolog[r]'	'1*hydrosulfide[e]'	'1*4-Aminobutanoate[n]'	'1*trans-3-cis-8-tetradecadienoyl-CoA[m]'
'0.1*Dolichyl phosphate D-mannose, human liver homolog[r]+0.1*(alpha-D-Mannosyl)4-beta-D-mannosyl-diacetylchitobiosyldiphosphodolichol, human liver homolog[r]'	'1*Acetyl-CoA[x]+1*acetoacetate[x]'	'1*T antigen (core 1)[g]'	'1*cholesterol[c]'	'1*2-Deoxy-D-ribose 1-phosphate[c]'	' 1*proton[r]+0.1*dolichyl phosphate(2-)[r]+0.1*(alpha-D-Mannosyl)5-beta-D-mannosyl-diacetylchitobiosyldiphosphodolichol, human uterine homolog[r]'	'1*cis-aconitate(3-)[c]+1*oxalate(2-)[c]'	'1*4-methyl-2-oxopentanoate[e]'	'1*trans-2-cis-8-tetradecadienoyl-CoA[m]'
'0.1*Dolichyl phosphate D-mannose, human liver homolog[r]+0.1*(alpha-D-Mannosyl)5-beta-D-mannosyl-diacetylchitobiosyldiphosphodolichol, human liver homolog[r]'	'1*acetone[e]'	'1*Acetyl-CoA[x]+1*Octanoyl-CoA (n-C8:0CoA)[x]'	'1*cholesterol[e]+1*Phosphatidylcholine[e]'	'1*2-Hydroxybutyrate[c]+1*acetate[c]'	' 1*proton[r]+0.1*dolichyl phosphate(2-)[r]+0.1*(alpha-D-Mannosyl)6-beta-D-mannosyl-diacetylchitobiosyldiphosphodolichol, human uterine homolog[r]'	'1*Dihomo-gamma-linolenate[l]'	'1*5(S)-HPETE(1-)[c]'	'1*3-hydroxy-2-methylpropanoyl-CoA(4-)[m]'
'0.1*Dolichyl phosphate D-mannose, human liver homolog[r]+0.1*(alpha-D-Mannosyl)6-beta-D-mannosyl-diacetylchitobiosyldiphosphodolichol, human liver homolog[r]'	'1*O-acetylcarnitine[c]+1*L-Carnitine[c]'	'1*N-acetyl-D-glucosamine[l]+1*keratan sulfate I, degradation product 17[l]'	'1*CO2[c]+1*(2S)-1-hydroxy-3-oxooctadecan-2-aminium[c]+1*Coenzyme A[c]'	'1*2-Hydroxybutyrate[c]+1*2-oxoglutarate(2-)[c]'	' 1*proton[r]+0.1*dolichyl phosphate(2-)[r]+0.1*(alpha-D-Mannosyl)7-beta-D-mannosyl-diacetylchitobiosyldiphosphodolichol, human uterine homolog[r]'	'1*S-(hydroxymethyl)glutathione(1-)[c]'	'1*5-Methyltetrahydrofolate[e]'	'1*R total 2 position[c]'
'0.1*Dolichyl phosphate D-mannose, human liver homolog[r]+0.1*(alpha-D-Mannosyl)7-beta-D-mannosyl-diacetylchitobiosyldiphosphodolichol, human liver homolog[r]'	'1*ADP[c]+1*ATP(4-)[c]'	'1*N-acetylneuraminate[n]'	'1*CO2[e]'	'1*2-Hydroxybutyrate[c]+1*propionate[c]'	' 1*proton[r]+0.1*dolichyl phosphate(2-)[r]+0.1*(alpha-D-Mannosyl)8-beta-D-mannosyl-diacetylchitobiosyldiphosphodolichol, human uterine homolog[r]'	'1*20-hydroxy-arachidonate[c]'	'1*cholesta-5,7-dien-3beta-ol[c]'	'1*R total 2 position[e]'
'0.1*dolichyl phosphate(2-)[c]+ 1*UDP-N-acetyl-alpha-D-glucosamine(2-)[c]'	'1*ADP[c]+1*ATP(4-)[c]'	'1*N-acetylneuraminate[n]+1*CTP(4-)[n]'	'1*CO2[m]+1*phosphatidylethanolamine[m]'	'1*2-Hydroxybutyrate[e]'	' 1*UDP-N-acetyl-alpha-D-glucosamine(2-)[c]+0.1*N-Acetyl-D-glucosaminyldiphosphodolichol, human uterine homolog[c]'	'1*20-hydroxy-arachidonate[e]'	'1*Prostaglandin J2[r]'	'1*R total 2 coenzyme A[c]+1*lysophosphatidic acid[c]'
'0.1*dolichyl phosphate(2-)[r]+ 1*proton[r]+ 1*(trimannosyl),(phosphoethanolaminyl)-mannosyl-glucosaminyl-acylphosphatidylinositol (M4C)[r]'	'1*ADP[c]+1*proton[c]+1*D-Glucose 6-phosphate[c]'	'1*O-acetylcarnitine[c]+1*L-Carnitine[c]'	'1*L-cysteine[e]'	'1*2-Hydroxybutyrate[e]+1*acetate[e]'	' 1*UMP[c]+0.1*N-Acetyl-D-glucosaminyldiphosphodolichol, human uterine homolog[c]'	'1*prostaglandin A1(1-)[c]'	'1*9-cis-retinoate[r]'	'1*R total[c]'
'0.1*dolichyl phosphate(2-)[r]+ 1*proton[r]+ 1*hydrogenphosphate[r]'	'1*ADP[c]+1*proton[c]+1*(2R,3S,4R,5R)-5-(6-amino-9H-purin-9-yl)-4-hydroxy-2-({[(sulfonatooxy)phosphinato]oxy}methyl)oxolan-3-yl phosphate[c]'	'1*adenine[e]'	'1*diglyceride[c]+1*sphingomyelin betaine[c]'	'1*2-Hydroxybutyrate[e]+1*propionate[e]'	'0.1*Dolichyl beta-D-glucosyl phosphate, human uterine homolog[r]+0.1*alpha-D-Glucosyl-(alpha-D-mannosyl)8-beta-D-mannosyl-diacetylchitobiosyldiphosphodolichol, human uterine homolog[r]'	'1*prostaglandin A1(1-)[e]'	'1*quinonoid dihydrobiopterin[c]'	'1*R total[e]'
'0.1*dolichyl phosphate(2-)[r]+ 1*proton[r]+0.1*alpha-D-Glucosyl-(alpha-D-mannosyl)8-beta-D-mannosyl-diacetylchitobiosyldiphosphodolichol, human liver homolog[r]'	'1*ADP[c]+1*proton[c]+1*hydrogenphosphate[c]+1*chenodeoxycholate[c]'	'1*ADP[c]+1*dCTP[c]'	'1*dCTP[c]'	'1*2-methylcrotonoyl-CoA(4-)[m]+1*Ubiquinol-10[m]'	'0.1*Dolichyl beta-D-glucosyl phosphate, human uterine homolog[r]+0.1*(alpha-D-Glucosyl)2-(alpha-D-mannosyl)8-beta-D-mannosyl-diacetylchitobiosyldiphosphodolichol, human uterine homolog[r]'	'1*prostaglandin-a2[c]'	'1*delta12-Prostaglandin J2[r]'	'1*R total Coenzyme A[c]+1*Glycerol 3-phosphate[c]'
'0.1*dolichyl phosphate(2-)[r]+ 1*proton[r]+0.1*(alpha-D-Glucosyl)2-(alpha-D-mannosyl)8-beta-D-mannosyl-diacetylchitobiosyldiphosphodolichol, human liver homolog[r]'	'1*ADP[c]+1*proton[c]+1*hydrogenphosphate[c]+1*L-glutamine[c]'	'1*ADP[c]+1*dGDP(2-)[c]'	'1*dGTP[n]'	'1*2-methylbutanoyl-CoA(4-)[m]+1*dihydrolipoamide[m]'	'0.1*Dolichyl beta-D-glucosyl phosphate, human uterine homolog[r]+0.1*(alpha-D-Mannosyl)8-beta-D-mannosyl-diacetylchitobiosyldiphosphodolichol, human uterine homolog[r]'	'1*prostaglandin-a2[e]'	'1*O2''-4a-cyclic-tetrahydrobiopterin[c]'	'1*Acetoacetyl-CoA[c]+1*AMP[c]+1*Diphosphate[c]'
'0.1*dolichyl phosphate(2-)[r]+ 1*proton[r]+0.1*(alpha-D-Glucosyl)3-(alpha-D-mannosyl)8-beta-D-mannosyl-diacetylchitobiosyldiphosphodolichol, human liver homolog[r]'	'1*ADP[c]+1*proton[c]+1*Pyridoxamine 5''-phosphate[c]'	'1*ADP[c]+1*proton[c]+1*beta-D-fructofuranose 2,6-bisphosphate(4-)[c]'	'1*dUMP[c]'	'1*2-methylbutanoyl-CoA(4-)[m]+1*ubiquinone-10[m]'	'0.1*Dolichol, human uterine homolog[c]'	'1*prostaglandin-b1[c]'	'1*Dihomo-gamma-linolenate[l]'	'1*N-Acetyl-D-glucosamine 1-phosphate[c]'
'0.1*dolichyl phosphate(2-)[r]+ 1*proton[r]+0.1*(alpha-D-Mannosyl)5-beta-D-mannosyl-diacetylchitobiosyldiphosphodolichol, human liver homolog[r]'	'1*ADP[m]+1*dTTP[m]'	'1*ADP[c]+1*proton[c]+1*hydrogenphosphate[c]+1*choloyl-CoA(4-)[c]'	'1*D-Fructose 6-phosphate[c]+1*D-Erythrose 4-phosphate[c]'	'1*2-methylcitrate(3-)[c]'	'0.1*Dolichol, human uterine homolog[r]'	'1*prostaglandin-b1[e]'	'1*20-hydroxy-arachidonate[c]'	'1*N-acetyl-D-glucosamine 6-phosphate(2-)[c]'
'0.1*dolichyl phosphate(2-)[r]+ 1*proton[r]+0.1*(alpha-D-Mannosyl)6-beta-D-mannosyl-diacetylchitobiosyldiphosphodolichol, human liver homolog[r]'	'1*2-Oxoglutarate[c]+1*Citrate[c]'	'1*ADP[c]+1*proton[c]+1*hydrogenphosphate[c]+1*glycochenodeoxycholate[c]'	'1*Glyceraldehyde 3-phosphate[c]'	'1*2-methylcitrate(3-)[e]'	'0.1*Dolichyl phosphate D-mannose, human uterine homolog[r]+ 1*glucosaminyl-acylphosphatidylinositol[r]'	'1*prostaglandin-b2[c]'	'1*20-hydroxy-arachidonate[e]'	'1*Adenine[c]+1*5-Phospho-alpha-D-ribose 1-diphosphate[c]'
'0.1*dolichyl phosphate(2-)[r]+ 1*proton[r]+0.1*(alpha-D-Mannosyl)7-beta-D-mannosyl-diacetylchitobiosyldiphosphodolichol, human liver homolog[r]'	'1*2-Oxoglutarate[c]+1*L-cysteine[c]'	'1*ADP[c]+1*proton[c]+1*hydrogenphosphate[c]+1*dihomo-gamma-linolenic acid (n-6)[c]'	'1*Glyceraldehyde 3-phosphate[c]+1*D-Fructose 6-phosphate[c]'	'1*2-methyl-3-oxopropanoate[m]+1*L-alanine[m]'	'0.1*Dolichyl phosphate D-mannose, human uterine homolog[r]+0.1*(alpha-D-Mannosyl)4-beta-D-mannosyl-diacetylchitobiosyldiphosphodolichol, human uterine homolog[r]'	'1*prostaglandin-b2[e]'	'1*thromboxane-b2[c]'	'1*Adenine[c]+1*alpha-D-Ribose 1-phosphate[c]'
'0.1*dolichyl phosphate(2-)[r]+ 1*proton[r]+0.1*(alpha-D-Mannosyl)8-beta-D-mannosyl-diacetylchitobiosyldiphosphodolichol, human liver homolog[r]'	'1*2-Oxoglutarate[c]+1*Succinate[c]'	'1*ADP[c]+1*proton[c]+1*hydrogenphosphate[c]+1*elaidate[c]'	'1*Glycerol 3-phosphate[c]'	'1*2-methyl-3-oxopropanoate[m]+1*L-glutamate(1-)[m]'	'0.1*Dolichyl phosphate D-mannose, human uterine homolog[r]+0.1*(alpha-D-Mannosyl)5-beta-D-mannosyl-diacetylchitobiosyldiphosphodolichol, human uterine homolog[r]'	'1*prostaglandin C1(1-)[c]'	'1*thromboxane-b2[e]'	'1*Adenosine[c]+1*dGTP[c]'
'0.1*N-Acetyl-D-glucosaminyldiphosphodolichol, human liver homolog[c]+ 1*UMP[c]'	'1*2-Oxoglutarate[m]+1*Citrate[m]'	'1*ADP[c]+1*proton[c]+1*hydrogenphosphate[c]+1*L-glutamate(1-)[c]+1*2-(Formamido)-N1-(5-phospho-D-ribosyl)acetamidine[c]'	'1*Glycerol 3-phosphate[x]'	'1*D-Glycerate 2-phosphate[c]'	'0.1*Dolichyl phosphate D-mannose, human uterine homolog[r]+0.1*(alpha-D-Mannosyl)6-beta-D-mannosyl-diacetylchitobiosyldiphosphodolichol, human uterine homolog[r]'	'1*prostaglandin C1(1-)[e]'	'1*reverse-triiodthyronine[c]'	'1*ADP[c]+1*proton[c]+1*choline phosphate(1-)[c]'
'1*10-formyltetrahydrofolate-[Glu](5)[c]'	'1*2-Oxoglutarate[m]+1*Coenzyme A[m]+1*Nicotinamide adenine dinucleotide[m]'	'1*ADP[c]+1*proton[c]+1*hydrogenphosphate[c]+1*Hexadecenoate (n-C16:1)[c]'	'1*GTP[c]+1*Reduced thioredoxin[c]'	'1*3-(4-hydroxyphenyl)pyruvate[c]'	'0.1*Dolichyl phosphate D-mannose, human uterine homolog[r]+0.1*(alpha-D-Mannosyl)7-beta-D-mannosyl-diacetylchitobiosyldiphosphodolichol, human uterine homolog[r]'	'1*prostaglandin-c2[c]'	'1*reverse-triiodthyronine[e]'	'1*ADP[c]+1*proton[c]+1*dGMP[c]'
'1*10-formyltetrahydrofolate-[Glu](5)[l]+4*water[l]'	'1*2-Oxoglutarate[m]+1*Ammonium[m]'	'1*ADP[c]+1*proton[c]+1*hydrogenphosphate[c]+1*alpha-linolenate[c]'	'1*H2O[c]+1*ATP(4-)[c]+1*ps_hs[c][c]'	'1*3-(4-hydroxyphenyl)pyruvate[e]'	'0.1*dolichyl phosphate(2-)[c]+ 1*UDP-N-acetyl-alpha-D-glucosamine(2-)[c]'	'1*prostaglandin-c2[e]'	'1*prostaglandin A1(1-)[c]'	'1*ADP[c]+1*proton[c]+1*1-phosphatidyl-1D-myo-inositol 3,5-bisphosphate(5-)[c]'
'1*10-Formyltetrahydrofolate[c]+1*N1-(5-Phospho-D-ribosyl)glycinamide[c]'	'1*2-Oxoglutarate[m]+1*Succinate[m]'	'1*ADP[c]+1*UDP[c]'	'1*H2O[c]+1*dGMP[c]'	'1*3,6-dodecadienoylcoa[m]'	'1*10-formyltetrahydrofolate-[Glu](5)[m]+1*proton[m]+3*H2O[m]+1*ADP[m]+1*hydrogenphosphate[m]'	'1*prostaglandin-d1[c]'	'1*prostaglandin A1(1-)[e]'	'1*ADP[c]+1*proton[c]+1*Pantetheine 4''-phosphate[c]'
'1*10-formyltetrahydrofolate(2-)[l]+4*L-glutamate(1-)[l]'	'1*L-alanine[c]+1*5-oxoprolinate[c]'	'1*ADP[c]+2*proton[c]+1*hydrogenphosphate[c]+1*5-amino-1-(5-phospho-D-ribosyl)imidazole[c]'	'1*H2O[c]+1*dGTP[c]+1*Oxidized thioredoxin[c]'	'1*3-Methylimidazoleacetic acid[e]'	'1*10-formyltetrahydrofolate-[Glu](6)[l]+1*L-glutamate(1-)[l]'	'1*prostaglandin-d1[e]'	'1*prostaglandin-a2[c]'	'1*ADP[c]+1*proton[c]+1*hydrogenphosphate[c]+1*N1-(5-Phospho-D-ribosyl)glycinamide[c]'
'1*(S)-2-[5-Amino-1-(5-phospho-D-ribosyl)imidazole-4-carboxamido]succinate[c]'	'1*L-alanine[m]+1*2-oxoglutaramate[m]'	'1*ADP[m]+1*dATP[m]'	'1*H2O[c]+1*(S)-dihydroorotate[c]'	'1*3-Phospho-D-glycerate[c]'	'1*10-formyltetrahydrofolate-[Glu](6)[m]'	'1*prostaglandin-d3[c]'	'1*prostaglandin-a2[e]'	'1*ADP[c]+1*proton[c]+1*hydrogenphosphate[c]+1*phosphatidylethanolamine[c]'
'1*3-(4-hydroxyphenyl)pyruvate[e]'	'1*S-Adenosylmethioninamine[c]+1*Spermidine[c]'	'1*ADP[m]+1*dCTP[m]'	'1*H2O[c]+1*sn-Glycero-3-phosphocholine[c]'	'1*4-Aminobutanoate[c]'	'1*10-formyltetrahydrofolate-[Glu](7)[l]'	'1*prostaglandin-d3[e]'	'1*prostaglandin-b1[c]'	'1*ADP[c]+1*proton[c]+1*hydrogenphosphate[c]+1*phylloquinone[c]'
'1*4-Aminobutanoate[e]'	'1*AMP[c]+1*Diphosphate[c]+1*arachidyl coenzyme A[c]'	'1*ADP[m]+1*dGDP[m]'	'1*H2O[c]+1*lysophosphatidylcholine[c]'	'1*L-4-hydroxyglutamic semialdehyde[m]'	'1*10-formyltetrahydrofolate-[Glu](7)[l]+1*water[l]'	'1*prostaglandin-e3[c]'	'1*prostaglandin-b1[e]'	'1*ADP[c]+1*proton[c]+1*hydrogenphosphate[c]+1*ps_hs[m][c]'
'1*pentaglutamyl folate (THF)[m]'	'1*AMP[c]+1*Diphosphate[c]+1*Palmitoyl-CoA (n-C16:0CoA)[c]'	'1*ADP[m]+1*hydrogenphosphate[m]+1*Succinyl-CoA[m]'	'1*H2O[c]+1*5,10-Methenyltetrahydrofolate[c]'	'1*5(S)-HPETE(1-)[r]'	'1*10-Formyltetrahydrofolate[c]+1*N1-(5-Phospho-D-ribosyl)glycinamide[c]'	'1*prostaglandin-e3[e]'	'1*prostaglandin-b2[c]'	'1*ADP[c]+1*proton[c]+1*hydrogenphosphate[c]+1*Riboflavin[c]'
'1*(3E,5Z,8Z)-tetradecatrienoyl-CoA[m]'	'1*arachidonate[r]'	'1*ADP(3-)[r]+1*proton[r]+1*hydrogenphosphate[r]+1*cholesterol[r]'	'1*H2O[c]+1*ps_hs[c][c]'	'1*pentaglutamyl folate (DHF)[e]'	'1*10-formyltetrahydrofolate(2-)[m]+4*L-glutamate(1-)[m]+1*ATP(4-)[m]'	'1*prostaglandin-f1alpha[c]'	'1*prostaglandin-b2[e]'	'1*ADP[c]+1*proton[c]+1*hydrogenphosphate[c]+1*stearidonic acid C18:4, n-3[c]'
'1*Galactosylglycerol[e]'	'1*L-asparagine[c]'	'1*2-Oxoglutarate[c]+1*Citrate[c]'	'1*H2O[e]+1*CO2[e]'	'1*5-formyltetrahydrofolate(2-)[c]+1*H2O[c]'	'1*2-Deoxy-D-ribose 1-phosphate[c]+1*Guanine[c]'	'1*prostaglandin-f1alpha[e]'	'1*prostaglandin C1(1-)[c]'	'1*ADP[c]+1*proton[c]+1*hydrogenphosphate[c]+1*taurocholic acid[c]'
'1*L-cystine[c]'	'1*L-asparagine[c]+1*L-methionine[c]'	'1*2-Oxoglutarate[m]+1*Citrate[m]'	'1*H2O[m]+1*Acetyl-CoA[m]+1*Oxaloacetate[m]'	'1*hexaglutamyl folate (THF)[e]'	'1*L-dopa[c]+1*L-leucine[c]'	'1*prostaglandin-f2beta[c]'	'1*prostaglandin C1(1-)[e]'	'1*ADP[c]+1*proton[c]+1*Pyridoxamine 5''-phosphate[c]'
'1*acetoacetate[c]+1*pyruvate[c]'	'1*L-asparagine[c]+1*L-phenylalanine[c]'	'1*2-Oxoglutarate[m]+1*Ornithine[m]'	'1*proton[c]+1*R total[c]+1*sn-Glycero-3-phosphocholine[c]'	'1*Prostaglandin J2[r]'	'1*L-dopa[e]+1*L-leucine[e]'	'1*prostaglandin-f2beta[e]'	'1*prostaglandin-c2[c]'	'1*ADP[c]+1*UTP[c]'
'1*N-acetyl-D-glucosamine[l]+1*keratan sulfate I, degradation product 32[l]'	'1*L-asparagine[e]+1*L-methionine[e]'	'1*L-alanine[m]'	'1*proton[c]+1*N-Carbamoyl-L-aspartate[c]'	'1*20-dihydroxyleukotriene B4[r]'	'1*3-(4-hydroxyphenyl)pyruvate[c]'	'1*prostaglandin-g2[c]'	'1*prostaglandin-c2[e]'	'1*ADP[c]+2*proton[c]+1*hydrogenphosphate[c]+1*5-amino-1-(5-phospho-D-ribosyl)imidazole[c]'
'1*ADP[c]+1*dUTP[c]'	'1*L-asparagine[e]+1*L-phenylalanine[e]'	'1*arachidonate[c]+1*(R)-carnitine[c]'	'1*proton[c]+1*Choline[c]+1*Glycerol 3-phosphate[c]'	'1*trans-2-cis,cis-5,8-tetradecatrienoyl-CoA[m]'	'1*3-(4-hydroxyphenyl)pyruvate[c]+1*L-glutamate(1-)[c]'	'1*prostaglandin-g2[e]'	'1*prostaglandin-d1[c]'	'1*ADP(3-)[n]+1*dITP(4-)[n]'
'1*ADP[c]+1*proton[c]+1*dTMP[c]'	'1*ATP(4-)[c]+1*ADP[c]'	'1*L-argininium(1+)[c]+1*L-valine[c]'	'1*proton[c]+1*CMP[c]+1*cardiolipin[c]'	'1*quinonoid dihydrobiopterin[c]'	'1*D-3-Amino-isobutanoate[e]'	'1*acetate[c]+1*S-[2-carboxy-1-(1 H-imidazol-4-yl)ethyl]-L-cysteine[c]'	'1*prostaglandin-d1[e]'	'1*5-Amino-1-(5-Phospho-D-ribosyl)imidazole-4-carboxamide[c]'
'1*ADP[c]+1*proton[c]+1*hydrogenphosphate[c]+1*(S)-2-[5-Amino-1-(5-phospho-D-ribosyl)imidazole-4-carboxamido]succinate[c]'	'1*ATP(4-)[c]+1*ADP(3-)[c]'	'1*L-argininium(1+)[e]+1*L-valine[e]'	'1*proton[c]+1*CMP[c]+1*1-phosphatidyl-1D-myo-inositol(1-)[c]'	'1*quinonoid dihydrobiopterin[n]'	'1*3-methyl-2-oxobutanoate[e]'	'1*acetate[m]+1*Oxaloacetate[m]'	'1*prostaglandin-d3[c]'	'1*5-Amino-1-(5-Phospho-D-ribosyl)imidazole-4-carboxamide[e]'
'1*ADP[c]+1*proton[c]+1*hydrogenphosphate[c]+1*glycochenodeoxycholate[c]'	'1*ATP(4-)[c]+1*5''-adenylyl sulfate(2-)[c]'	'1*L-ascorbate[c]'	'1*proton[c]+1*Coenzyme A[c]+1*dihydroceramide[c]'	'1*delta12-Prostaglandin J2[r]'	'1*4-ammoniobutanal[e]'	'1*N-acetyl-D-glucosamine[c]'	'1*prostaglandin-d3[e]'	'1*2-Oxoglutarate[c]+1*hydrogenphosphate[c]'
'1*ADP[c]+1*proton[c]+1*hydrogenphosphate[c]+2*Sodium[c]+1*Biotin[c]'	'1*ATP(4-)[c]+1*Coenzyme A[c]+1*palmitate[c]'	'1*L-ascorbate[e]'	'1*proton[c]+1*Nicotinamide adenine dinucleotide phosphate - reduced[c]+1*(2S)-1-hydroxy-3-oxooctadecan-2-aminium[c]'	'1*(3E,5Z,8Z)-tetradecatrienoyl-CoA[m]'	'1*pentaglutamyl folate (DHF)[l]+1*L-glutamate(1-)[l]'	'1*N-acetyl-D-glucosamine[l]'	'1*prostaglandin-e3[c]'	'1*2-Oxoglutarate[m]+1*D-3-Amino-isobutanoate[m]'
'1*ADP[c]+2*proton[c]+1*hydrogenphosphate[c]+1*5-amino-1-(5-phospho-D-ribosyl)imidazole[c]'	'1*ATP(4-)[c]+1*Coenzyme A[c]+1*Hexadecenoate (n-C16:1)[c]'	'1*L-asparagine[c]+1*L-threonine[c]'	'1*proton[c]+1*Nicotinamide adenine dinucleotide phosphate - reduced[c]+1*7,8-Dihydrofolate[c]'	'1*trans-2-cis,cis-4,8-tetradecatrienoyl-CoA[m]'	'1*hexaglutamyl folate (DHF)[l]+1*L-glutamate(1-)[l]'	'1*acetylcholine[c]'	'1*prostaglandin-e3[e]'	'1*2-Oxoglutarate[m]+1*Ornithine[m]'
'1*ADP[m]+1*dUTP[m]'	'1*ATP(4-)[c]+1*D-Fructose 6-phosphate[c]'	'1*L-asparagine[e]+1*L-threonine[e]'	'1*proton[c]+1*phosphatidate(2-)[c]+1*L-serine[c]'	'1*(2S)-pristanoyl-CoA[x]'	'1*heptaglutamyl folate (DHF)[l]'	'1*acetylcholine[e]'	'1*prostaglandin-f1alpha[c]'	'1*beta-alanine[m]'
'1*2-Oxoglutarate[m]+1*beta-alanine[m]'	'1*ATP(4-)[c]+1*D-glucose[c]'	'1*L-asparagine[m]'	'1*proton[c]+1*hydrogenphosphate[c]+1*N-Carbamoyl-L-aspartate[c]'	'1*(2R)-pristanoyl-CoA[x]'	'1*Isomaltose[e]'	'1*adenine[e]+1*5-O-phosphonato-alpha-D-ribofuranosyl diphosphate(5-)[e]'	'1*prostaglandin-f1alpha[e]'	'1*L-alanine[c]+1*L-homoserine[c]'
'1*2-Oxoglutarate[m]+1*L-alanine[m]'	'1*ATP(4-)[c]+1*proton[c]+1*FMN[c]'	'1*L-aspartate(1-)[m]+1*Ammonium[m]'	'1*proton[c]+1*L-serine[c]+1*Palmitoyl-CoA (n-C16:0CoA)[c]'	'1*O2''-4a-cyclic-tetrahydrobiopterin[c]'	'1*N-[(R)-pantothenoyl]-L-cysteinate[c]'	'1*ADP[c]+1*GDP[c]'	'1*prostaglandin-f2beta[c]'	'1*L-alanine[c]+1*L-isoleucine[c]'
'1*2-Oxoglutarate[m]+1*L-valine[m]'	'1*ATP(4-)[c]+1*Pyridoxamine[c]'	'1*ATP(4-)[c]+1*Coenzyme A[c]+1*linoleate[c]'	'1*proton[e]+1*Bicarbonate[e]'	'1*O2''-4a-cyclic-tetrahydrobiopterin[n]'	'1*N-[(R)-pantothenoyl]-L-cysteinate[m]'	'1*ADP[c]+1*proton[c]+1*1-phosphatidyl-1D-myo-inositol 3,5-bisphosphate(5-)[c]'	'1*prostaglandin-f2beta[e]'	'1*L-alanine[e]+1*L-homoserine[e]'
'1*D-alanine[c]'	'1*ATP(4-)[m]+1*adenosine[m]'	'1*ATP(4-)[c]+1*2-(Formamido)-N1-(5-phospho-D-ribosyl)acetamidine[c]'	'1*proton[m]+1*Coenzyme A[m]+1*Citrate[m]'	'1*N-[(E)-4-ammoniobutylidene]propane-1,3-diaminium[c]'	'1*(S)-3-Hydroxydodecanoyl-CoA[m]'	'1*ADP[c]+1*proton[c]+1*phosphatidate(2-)[c]'	'1*prostaglandin-g2[c]'	'1*L-alanine[e]+1*L-isoleucine[e]'
'1*AMP[c]+1*Fumarate[c]'	'1*ATP(4-)[m]+1*3''-dephospho-CoA(2-)[m]'	'1*ATP(4-)[c]+1*proton[c]+1*NMN[c]'	'1*proton[m]+1*H2O[m]+1*1-Pyrroline-5-carboxylate[m]'	'1*(S)-3-Hydroxyhexadecanoyl-CoA[x]'	'1*R total 2 position[e]'	'1*ADP[c]+1*proton[c]+1*Pantetheine 4''-phosphate[c]'	'1*prostaglandin-g2[e]'	'1*L-alanine[m]'
'1*AMP[c]+1*Diphosphate[c]+1*R total Coenzyme A[c]'	'1*ATP(4-)[m]+1*dTDP[m]'	'1*ATP(4-)[c]+1*UMP[c]'	'1*proton[m]+1*ps_hs[m][m]'	'1*(S)-Hydroxyhexanoyl-CoA[m]'	'1*acetate[c]+1*Oxaloacetate[c]'	'1*ADP[c]+1*proton[c]+1*hydrogenphosphate[c]+1*arachidonoyl-CoA(4-)[c]'	'1*R total 2 position[c]'	'1*S-Adenosyl-L-methionine[c]+1*Nicotinamide[c]'
'1*AMP[r]+1*Diphosphate[r]+1*Palmitoyl-CoA (n-C16:0CoA)[r]'	'1*mono(glucosyluronic acid)bilirubin(2-)[c]'	'1*ATP(4-)[m]+1*cytidine[m]'	'1*proton[x]+1*Nicotinamide adenine dinucleotide - reduced[x]+1*Acetyl-CoA[x]+1*Palmitoyl-CoA (n-C16:0CoA)[x]+1*Hydrogen peroxide[x]'	'1*Galactosylglycerol[e]'	'1*acetaldehyde[m]'	'1*ADP[c]+1*proton[c]+1*hydrogenphosphate[c]+1*glutathionate(1-)[c]'	'1*R total 2 position[e]'	'1*AMP[c]+1*ATP(4-)[c]'
'1*L-aspartate(1-)[c]+1*GTP[c]+1*IMP[c]'	'1*mono(glucosyluronic acid)bilirubin(2-)[e]'	'1*ATP(4-)[m]+1*dADP(3-)[m]'	'1*proton[x]+1*Nicotinamide adenine dinucleotide - reduced[x]+1*Dihydroxyacetone phosphate[x]'	'1*Dihomo-gamma-linolenate[l]'	'1*N-acetyl-D-glucosamine[l]+1*D-glucuronate[l]'	'1*ADP[m]+1*dUTP[m]'	'1*R total[e]'	'1*AMP[c]+1*Diphosphate[c]'
'1*ATP(4-)[c]+1*L-aspartate(1-)[c]+1*5-amino-1-(5-phospho-D-ribosyl)imidazole-4-carboxylate[c]'	'1*Biotin[c]'	'1*ATP(4-)[m]+1*2''-deoxyuridine[m]'	'1*Hydroxymethylglutaryl-CoA[x]'	'1*S-(hydroxymethyl)glutathione(1-)[c]'	'1*N-acetyl-D-glucosamine[l]+1*hyaluronan biosynthesis, precursor 1[l]'	'1*S-Adenosyl-L-homocysteine[c]'	'1*acetate[m]+1*Oxaloacetate[m]'	'1*AMP[c]+1*Diphosphate[c]+1*R total 2 coenzyme A[c]'
'1*ATP(4-)[c]+1*2-(Formamido)-N1-(5-phospho-D-ribosyl)acetamidine[c]'	'1*butyryl carnitine[c]'	'1*ATP(4-)[m]+1*Glycerol[m]'	'1*myo-inositol[e]'	'1*caprate[c]'	'1*O-acetylcarnitine[m]'	'1*S-Adenosyl-L-homocysteine[e]'	'1*Acetyl-CoA[c]+1*L-Carnitine[c]'	'1*arachidate[e]'
'1*ATP(4-)[c]+1*Thymidine[c]'	'1*CDPcholine[c]+1*diglyceride[c]'	'1*beta-Aminopropion aldehyde[c]+1*Hydrogen peroxide[c]+1*Ammonium[c]'	'1*lysophosphatidylcholine[e]+1*cholesterol ester[e]'	'1*caprate[e]'	'1*ADP[c]+1*dADP[c]'	'1*1-alkyl 2-lysoglycerol 3-phosphocholine[c]'	'1*Acetyl-CoA[x]+1*L-Carnitine[x]'	'1*L-argininium(1+)[c]+1*L-tryptophan[c]'
'1*ATP(4-)[c]+1*Reduced thioredoxin[c]'	'1*citrate(3-)[e]'	'1*bilirubin(2-)[c]'	'1*L-methionine[e]'	'1*laurate[e]'	'1*ADP[c]+1*dUTP[c]'	'1*1-alkyl 2-lysoglycerol 3-phosphocholine[e]'	'1*acetylcholine[c]'	'1*L-argininium(1+)[e]+1*L-tryptophan[e]'
'1*ATP(3-)[n]+1*dCDP(3-)[n]'	'1*Citrate[m]'	'1*bilirubin(2-)[r]'	'1*Sodium[c]+1*myo-inositol[c]'	'1*L-cystine[c]'	'1*ADP[c]+1*proton[c]+1*N-((R)-4-Phosphopantothenoyl)-L-cysteine[c]'	'1*2-Oxoglutarate[m]+1*CO2[m]'	'1*acetylcholine[e]'	'1*L-asparagine[c]+1*L-glutamine[c]'
'1*ATP(4-)[r]+1*Coenzyme A[r]+1*Hexadecanoate (n-C16:0)[r]'	'1*CMP[c]+1*dCTP[c]'	'1*CMP-N-acetyl-beta-neuraminate(2-)[c]'	'1*Sodium[e]+1*myo-inositol[e]'	'1*N-formyl-L-kynurenine[c]'	'1*ADP[c]+1*proton[c]+1*AMP[c]'	'1*AMP[e]+1*Diphosphate[e]'	'1*O-acetylcarnitine[c]+1*L-Carnitine[c]'	'1*L-asparagine[c]+1*Glycine[c]'
'1*sebacoyl carnitine[c]'	'1*CO2[c]+1*S-Adenosylmethioninamine[c]'	'1*CMP-N-acetyl-beta-neuraminate(2-)[n]'	'1*Nicotinamide adenine dinucleotide[c]+1*5-Methyltetrahydrofolate[c]'	'1*R total 2 position[e]'	'1*ADP[c]+1*proton[c]+1*ceramide 1-phosphate(2-)[c]'	'1*arachidate[e]'	'1*ADP[c]+1*dCDP[c]'	'1*L-asparagine[c]+1*L-phenylalanine[c]'
'1*sebacoyl carnitine[x]'	'1*CO2[m]+1*acetone[m]'	'1*CMP-N-acetyl-beta-neuraminate(2-)[n]+1*diphosphate(3-)[n]'	'1*Nicotinamide adenine dinucleotide[c]+1*7,8-Dihydrofolate[c]'	'1*R total 2 coenzyme A[c]+1*lysophosphatidic acid[c]'	'1*ADP[c]+1*proton[c]+1*(2R,3R,4S,5R,6R)-3,4,5-trihydroxy-6-(hydroxymethyl)oxan-2-yl phosphate[c]'	'1*arachidonate[c]'	'1*ADP[c]+1*dITP(4-)[c]'	'1*L-asparagine[e]+1*L-glutamine[e]'
'1*CDP(3-)[n]+1*dADP(3-)[n]'	'1*CO2[m]+1*Nicotinamide adenine dinucleotide - reduced[m]+1*pyruvate[m]'	'1*CO2[c]+1*L-xylulose[c]'	'1*Nicotinamide adenine dinucleotide[x]+1*Coenzyme A[x]+1*O2[x]+1*H2O[x]+1*Stearoyl-CoA (n-C18:0CoA)[x]'	'1*R total[e]'	'1*ADP[c]+1*proton[c]+1*phosphatidate(2-)[c]'	'1*arachidonate[c]+1*(R)-carnitine[c]'	'1*ADP[c]+1*dTTP[c]'	'1*L-asparagine[e]+1*Glycine[e]'
'1*L-citrulline[c]+1*L-tryptophan[c]'	'1*CO2[m]+1*Nicotinamide adenine dinucleotide - reduced[m]+1*Succinyl-CoA[m]'	'1*Coenzyme A[c]+1*11-octadecenoyl carnitine[c]'	'1*Nicotinamide adenine dinucleotide[x]+1*Glycerol 3-phosphate[x]'	'1*R total Coenzyme A[c]+1*Glycerol 3-phosphate[c]'	'1*ADP[c]+1*proton[c]+1*hydrogenphosphate[c]+1*bis(beta-glucosyluronate)bilirubin[c]'	'1*arachidonate[l]'	'1*ADP[c]+1*proton[c]+1*1-phosphatidyl-1D-myo-inositol 3,5-bisphosphate(5-)[c]'	'1*L-asparagine[e]+1*L-phenylalanine[e]'
'1*L-citrulline[c]+1*L-tyrosine[c]'	'1*Coenzyme A[c]+1*butyryl carnitine[c]'	'1*Coenzyme A[m]+1*ATP(4-)[m]+1*Succinate[m]'	'1*Nicotinamide adenine dinucleotide - reduced[c]+1*Folate[c]'	'1*acetate[c]+1*S-[2-carboxy-1-(1 H-imidazol-4-yl)ethyl]-L-cysteine[c]'	'1*ADP[c]+1*proton[c]+1*hydrogenphosphate[c]+1*3'',5''-cyclic AMP(1-)[c]'	'1*L-ascorbate[c]'	'1*ADP[c]+1*proton[c]+1*choline phosphate(1-)[c]'	'1*ATP(4-)[c]+1*AMP[c]'
'1*CMP(2-)[n]+1*dATP[n]'	'1*Coenzyme A[c]+1*Elaidic carnitine[c]'	'1*Coenzyme A[x]+1*3-Oxodecanoyl-CoA[x]'	'1*Nicotinamide adenine dinucleotide phosphate[c]+1*sphinganine(1+)[c]'	'1*acetate[c]+1*2-oxoglutarate(2-)[c]'	'1*ADP[c]+1*proton[c]+1*hydrogenphosphate[c]+1*N1-(5-Phospho-D-ribosyl)glycinamide[c]'	'1*L-ascorbate[e]'	'1*ADP[c]+1*proton[c]+1*dUMP[c]'	'1*ATP(4-)[c]+1*Choline[c]'
'1*CO2[c]+1*pantetheine[c]'	'1*Coenzyme A[c]+1*Hexadecenoyl carnitine[c]'	'1*Coenzyme A[x]+1*succinyl carnitine[x]'	'1*Nicotinamide adenine dinucleotide phosphate[c]+1*5,6,7,8-Tetrahydrofolate[c]'	'1*acetate[c]+1*pyruvate[c]'	'1*ADP[c]+1*proton[c]+1*hydrogenphosphate[c]+1*glutathionate(1-)[c]'	'1*L-asparagine[c]+1*L-glutamine[c]'	'1*ADP[c]+1*ITP(3-)[c]'	'1*ATP(4-)[c]+1*Coenzyme A[c]+1*R total 2 position[c]'
'1*Coenzyme A[c]+1*dodecanedioyl carnitine[c]'	'1*Coenzyme A[c]+1*octadecenoyl carnitine[c]'	'1*N-acylsphingosine[l]+1*D-galactose[l]'	'1*Phosphatidylcholine[c]+1*N-acylsphingosine[c]'	'1*acetate[e]'	'1*ADP[c]+1*proton[c]+1*hydrogenphosphate[c]+1*glutathionate(1-)[c]'	'1*L-asparagine[c]+1*L-methionine[c]'	'1*ADP[c]+1*Reduced thioredoxin[c]'	'1*ATP(4-)[c]+1*Coenzyme A[c]+1*acetoacetate[c]'
'1*Coenzyme A[c]+1*hexanoyl carnitine[c]'	'1*Coenzyme A[m]+1*3-oxopalmitoyl-CoA(4-)[m]'	'1*L-Carnitine[c]+1*O-acetylcarnitine[c]'	'1*phosphatidylethanolamine[c]'	'1*acetoacetate[c]+1*(R)-3-hydroxybutyrate[c]'	'1*ADP[c]+1*proton[c]+1*hydrogenphosphate[c]+1*lignocerate[c]'	'1*L-asparagine[c]+1*L-phenylalanine[c]'	'1*ADP[m]+1*dTDP[m]'	'1*ATP(4-)[c]+1*Coenzyme A[c]+1*arachidate[c]'
'1*Core 8[g]'	'1*Coenzyme A[m]+1*L-Octanoylcarnitine[m]'	'1*L-Carnitine[c]+1*arachidonate[c]'	'1*Diphosphate[c]+1*Orotidine 5''-phosphate[c]'	'1*acetoacetate[c]+1*butyrate[c]'	'1*ADP[c]+1*proton[c]+1*hydrogenphosphate[c]+1*linoleate[c]'	'1*L-asparagine[e]+1*L-glutamine[e]'	'1*ADP(3-)[n]+1*GTP(4-)[n]'	'1*ATP(4-)[c]+1*Deoxyguanosine[c]'
'1*L-Carnitine[c]+1*dodecanedioylcoa[c]'	'1*Coenzyme A[m]+1*Elaidic carnitine[m]'	'1*L-Carnitine[c]+1*gamma-linolenate[c]'	'1*5-Phospho-alpha-D-ribose 1-diphosphate[c]+1*Orotate[c]'	'1*acetoacetate[c]+1*(S)-lactate[c]'	'1*ADP[c]+1*proton[c]+1*hydrogenphosphate[c]+1*phylloquinone[c]'	'1*L-asparagine[e]+1*L-methionine[e]'	'1*ADP(3-)[n]+1*ITP(3-)[n]'	'1*ATP(4-)[c]+1*D-Fructose 6-phosphate[c]'
'1*L-Carnitine[c]+1*Hexanoyl-CoA (n-C6:0CoA)[c]'	'1*Coenzyme A[m]+1*Hexadecenoyl carnitine[m]'	'1*L-Carnitine[c]+1*11-octadecenoylcoa[c]'	'1*ubiquinone-10[m]+1*(S)-dihydroorotate[m]'	'1*acetoacetate[e]+1*(R)-3-hydroxybutyrate[e]'	'1*ADP[c]+1*proton[c]+1*hydrogenphosphate[c]+1*ps_hs[c][c]'	'1*L-asparagine[e]+1*L-phenylalanine[e]'	'1*S-Adenosyl-L-homocysteine[c]'	'1*ATP(4-)[c]+1*2-(Formamido)-N1-(5-phospho-D-ribosyl)acetamidine[c]'
'1*L-Carnitine[e]'	'1*Coenzyme A[m]+1*octadecenoyl carnitine[m]'	'1*L-Carnitine[c]+1*L-palmitoylcarnitine[c]'	'1*Ubiquinol-10[m]+1*Orotate[m]'	'1*acetoacetate[e]+1*butyrate[e]'	'1*ADP[c]+2*proton[c]+1*hydrogenphosphate[c]+1*L-glutamate(1-)[c]+1*CTP[c]'	'1*L-aspartate(1-)[c]'	'1*S-Adenosyl-L-homocysteine[e]'	'1*ATP(4-)[c]+1*Glycine[c]+1*5-Phospho-beta-D-ribosylamine[c]'
'1*CTP[c]+1*Reduced thioredoxin[c]'	'1*Coenzyme A[m]+1*L-palmitoylcarnitine[m]'	'1*(R)-carnitine[r]+1*gamma-linolenate[r]'	'1*alpha-D-Ribose 5-phosphate[c]+1*D-xylulose 5-phosphate(2-)[c]'	'1*acetoacetate[e]+1*(S)-lactate[e]'	'1*ADP[m]+1*CDP(3-)[m]'	'1*L-aspartate(1-)[e]'	'1*5-Amino-1-(5-Phospho-D-ribosyl)imidazole-4-carboxamide[c]'	'1*ATP(4-)[c]+1*pantetheine[c]'
'1*dADP(3-)[m]+1*dGDP(2-)[m]'	'1*Coenzyme A[x]+1*L-Octanoylcarnitine[x]'	'1*L-Carnitine[x]+1*Succinyl-CoA[x]'	'1*D-ribulose 5-phosphate(2-)[c]'	'1*Acetyl-CoA[c]+1*S-[2-carboxy-1-(1 H-imidazol-4-yl)ethyl]-L-cysteine[c]'	'1*ADP[m]+1*CTP(4-)[m]'	'1*ATP(4-)[c]+1*diglyceride[c]'	'1*2-Oxoglutarate[c]+1*cis-aconitate(3-)[c]'	'1*ATP(4-)[c]+1*Pyridoxamine[c]'
'1*dATP[m]+1*dGMP[m]'	'1*L-Carnitine[c]+1*L-Octanoylcarnitine[c]'	'1*L-cysteine[c]+1*L-threonine[c]'	'1*sphinganine(1+)[c]+1*R total Coenzyme A[c]'	'1*Acetyl-CoA[m]+1*cis-deca-4-enoyl-CoA[m]'	'1*ADP[m]+1*dCTP[m]'	'1*ATP(4-)[c]+1*GMP[c]'	'1*2-Oxoglutarate[c]+1*Citrate[c]'	'1*ATP(4-)[c]+1*alpha-D-Ribose 5-phosphate[c]'
'1*N6-(1,2-Dicarboxyethyl)-AMP[c]'	'1*L-Carnitine[c]+1*L-Octanoylcarnitine[c]'	'1*L-cysteine[e]+1*L-threonine[e]'	'1*L-tryptophan[e]'	'1*Acetyl-CoA[m]+1*cis-6-dodecenoyl-CoA[m]'	'1*ADP[m]+1*dUTP[m]'	'1*ATP(4-)[c]+1*1-phosphatidyl-1D-myo-inositol 3-phosphate(3-)[c]'	'1*2-Oxoglutarate[c]+1*Isocitrate[c]'	'1*ATP(4-)[c]+1*UDP[c]'
'1*dCTP[n]+1*ADP(3-)[n]'	'1*L-Carnitine[c]+1*O-acetylcarnitine[c]'	'1*dADP[c]+1*CDP[c]'	'1*L-tyrosine[e]'	'1*Acetyl-CoA[m]+1*Butanoyl-CoA[m]'	'1*ADP[m]+1*hydrogenphosphate[m]+1*(6R)-5,10-methenyltetrahydrofolate[m]'	'1*ATP(4-)[c]+1*pantetheine[c]'	'1*2-Oxoglutarate[c]+1*L-valine[c]'	'1*ATP(4-)[m]+1*3''-dephospho-CoA(2-)[m]'
'1*Dimethylallyl diphosphate[c]'	'1*L-Carnitine[c]+1*Butanoyl-CoA[c]'	'1*dADP[c]+1*dTDP[c]'	'1*D-xylulose 5-phosphate(2-)[c]+1*D-Erythrose 4-phosphate[c]'	'1*Acetyl-CoA[m]+1*dihydrolipoamide[m]'	'1*ADP[m]+1*UDP(3-)[m]'	'1*ATP(4-)[m]+1*dUDP(3-)[m]'	'1*2-Oxoglutarate[m]+1*cis-aconitate(3-)[m]'	'1*ATP(3-)[n]+1*dGDP(2-)[n]'
'1*2-deoxy-D-ribose[e]'	'1*L-Carnitine[c]+1*Hexadecenoyl-CoA (n-C16:1CoA)[c]'	'1*dADP[c]+1*dTTP[c]'	'2*proton[c]+1*Nicotinamide adenine dinucleotide - reduced[c]+1*5,10-Methylenetetrahydrofolate[c]'	'1*Acetyl-CoA[m]+1*Glycine[m]'	'1*S-Adenosyl-L-homocysteine[m]'	'1*ATP(3-)[n]+1*1-phosphatidyl-1D-myo-inositol 3-phosphate(3-)[n]'	'1*2-Oxoglutarate[m]+1*Citrate[m]'	'1*ATP(3-)[n]+1*dIDP[n]'
'1*dTDP[c]+1*dUDP(3-)[c]'	'1*L-Carnitine[c]+1*trans-Octadec-2-enoyl-CoA[c]'	'1*dADP(3-)[m]+1*dTDP[m]'	'20.6508*ADP[c]+20.6508*proton[c]+20.6508*hydrogenphosphate[c]'	'1*Acetyl-CoA[x]+1*acetoacetate[x]'	'1*2-Oxoglutarate[c]+1*cis-aconitate(3-)[c]'	'1*ATP(4-)[x]'	'1*2-Oxoglutarate[m]+1*CO2[m]'	'1*ATP(3-)[n]+1*1-phosphatidyl-1D-myo-inositol 5-phosphate(3-)[n]'
'1*dTDP[m]+1*dUDP[m]'	'1*L-Carnitine[c]+1*Octadecenoyl-CoA (n-C18:1CoA)[c]'	'1*dATP[c]+1*CMP[c]'		'1*Acetyl-CoA[x]+1*L-Carnitine[x]'	'1*2-Oxoglutarate[c]+1*CO2[c]'	'1*(+)-alpha-tocopherol[e]'	'1*2-Oxoglutarate[m]+1*Isocitrate[m]'	'1*ATP(3-)[n]+1*UDP(3-)[n]'
'1*F1alpha[g]'	'1*L-Carnitine[m]+1*L-Octanoylcarnitine[m]'	'1*dATP[c]+1*dTDP[c]'		'1*Acetyl-CoA[x]+1*Tetradecanoyl-CoA (n-C14:0CoA)[x]'	'1*2-Oxoglutarate[c]+1*L-tyrosine[c]'	'1*alpha-tocotrienol[c]'	'1*L-alanine[c]+1*L-homoserine[c]'	'1*mono(glucosyluronic acid)bilirubin(2-)[e]'
'1*F1alpha[l]'	'1*L-Carnitine[m]+1*Hexadecenoyl-CoA (n-C16:1CoA)[m]'	'1*dATP[n]'		'1*N-acetyl-D-glucosamine[c]'	'1*2-Oxoglutarate[m]+1*4-Aminobutanoate[m]'	'1*alpha-tocotrienol[e]'	'1*L-alanine[c]+1*L-proline[c]'	'1*Biotin[e]'
'1*Flavin adenine dinucleotide oxidized[r]'	'1*L-Carnitine[m]+1*Octanoyl-CoA (n-C8:0CoA)[m]'	'1*Decanoyl-CoA (n-C10:0CoA)[x]+1*O2[x]'		'1*N-acetyl-D-glucosamine[l]'	'1*2-Oxoglutarate[m]+1*cis-aconitate(3-)[m]'	'1*mono(glucosyluronic acid)bilirubin(2-)[c]'	'1*L-alanine[c]+1*L-serine[c]'	'1*CDPcholine[c]+1*diglyceride[c]'
'1*FADH2(2-)[c]'	'1*L-Carnitine[m]+1*trans-Octadec-2-enoyl-CoA[m]'	'1*chenodeoxycholoyl coenzyme a[c]'		'1*O-acetylcarnitine[c]+1*L-Carnitine[c]'	'1*2-Oxoglutarate[m]+1*L-leucine[m]'	'1*mono(glucosyluronic acid)bilirubin(2-)[e]'	'1*L-alanine[c]+1*L-threonine[c]'	'1*CDP-diacylglycerol(2-)[c]+1*Glycerol 3-phosphate[c]'
'1*FADH2(2-)[r]'	'1*L-Carnitine[m]+1*Octadecenoyl-CoA (n-C18:1CoA)[m]'	'1*chenodeoxycholoyl coenzyme a[r]'		'1*O-acetylcarnitine[x]'	'1*L-alanine[c]+1*5-oxoprolinate[c]'	'1*beta-tocopherol[c]'	'1*L-alanine[e]+1*L-homoserine[e]'	'1*CDP-diacylglycerol(2-)[c]+1*myo-inositol[c]'
'1*FMN[e]'	'1*L-Carnitine[m]+1*Palmitoyl-CoA (n-C16:0CoA)[m]'	'1*dCTP[c]+1*dGDP(2-)[c]'		'1*ADP[c]'	'1*L-alanine[c]+1*L-tryptophan[c]'	'1*beta-tocopherol[e]'	'1*L-alanine[e]+1*L-proline[e]'	'1*CDP-diacylglycerol(2-)[c]+1*phosphatidylglycerol(1-)[c]'
'1*Fumarate[c]+1*5-Amino-1-(5-Phospho-D-ribosyl)imidazole-4-carboxamide[c]'	'1*L-Carnitine[x]+1*L-Octanoylcarnitine[x]'	'1*3-decenoylcoa[m]'		'1*ADP[c]+1*3-Phospho-D-glyceroyl phosphate[c]'	'1*L-alanine[e]+1*L-tryptophan[e]'	'1*N-Carbamoyl-L-aspartate[c]'	'1*L-alanine[e]+1*L-serine[e]'	'1*Choline[c]+1*ps_hs[c][c]'
'1*L-glutamine[c]+1*L-histidine[c]'	'1*CTP[c]+1*dCMP[c]'	'1*dGDP[c]+1*dCTP[c]'		'1*ADP[c]+1*CDP[c]'	'1*L-alanine[m]'	'1*N-Carbamoyl-L-aspartate[e]'	'1*L-alanine[e]+1*L-threonine[e]'	'1*cholesterol[c]'
'1*L-glutamine[e]+1*L-histidine[e]'	'1*L-cysteine[e]'	'1*dGDP[c]+1*dUTP[c]'		'1*ADP[c]+1*dCTP[c]'	'1*S-Adenosyl-L-methionine[m]'	'1*Choline[e]'	'1*S-Adenosyl-L-methionine[c]'	'1*L-citrulline[c]+1*L-valine[c]'
'1*L-glutamate(1-)[m]+1*3-methyl-2-oxobutanoate[m]'	'1*dADP(3-)[m]+1*dGDP(2-)[m]'	'1*dGDP(2-)[m]+1*dUTP[m]'		'1*ADP[c]+1*dTTP[c]'	'1*AMP[c]+1*Diphosphate[c]+1*palmitoleyl-CoA(4-)[c]'	'1*choloyl-CoA(4-)[c]'	'1*S-adenosyl-L-methionine[r]'	'1*citr_L[e][e]+1*L-valine[e]'
'1*L-glutamate(1-)[m]+1*3-oxopropanoate[m]'	'1*dATP[c]+1*D-Fructose[c]'	'1*Deoxyguanosine[e]'		'1*ADP[c]+1*GDP[c]'	'1*AMP[c]+1*Diphosphate[c]+1*R total 2 coenzyme A[c]'	'1*choloyl-CoA(4-)[x]'	'1*AMP[c]+1*Diphosphate[c]+1*R total 2 coenzyme A[c]'	'1*CO2[c]+1*(2S)-1-hydroxy-3-oxooctadecan-2-aminium[c]+1*Coenzyme A[c]'
'1*L-glutamate(1-)[m]+1*pyruvate[m]'	'1*dATP[m]+1*dGMP[m]'	'1*7,8-Dihydrofolate[c]'		'1*ADP[c]+1*GTP[c]'	'1*AMP[c]+1*Diphosphate[c]+1*R total Coenzyme A[c]'	'1*cholesterol[l]'	'1*AMP[c]+1*Diphosphate[c]+1*R total Coenzyme A[c]'	'1*CO2[c]+1*UMP[c]'
'1*D-glucosyl-N-acylsphingosine[c]'	'1*dGMP[c]'	'1*4,8-dimethylnonanoyl carnitine[x]'		'1*ADP[c]+1*proton[c]+1*1-phosphatidyl-1D-myo-inositol 3,5-bisphosphate(5-)[c]'	'1*AMP[c]+1*Diphosphate[c]+1*linoelaidyl coenzyme A[c]'	'1*cholesterol[m]'	'1*arachidate[c]'	'1*CO2[m]+1*Nicotinamide adenine dinucleotide - reduced[m]+1*2-methylbutanoyl-CoA(4-)[m]'
'1*D-glucosyl-N-acylsphingosine[r]'	'1*dGMP[m]'	'1*F1alpha[g]'		'1*ADP[c]+1*proton[c]+1*N-acetyl-D-mannosamine 6-phosphate(2-)[c]'	'1*AMP[c]+1*Diphosphate[c]+1*linoleic coenzyme A[c]'	'1*Citrate[c]+1*oxalate(2-)[c]'	'1*arachidyl coenzyme A[c]'	'1*CO2[m]+1*Nicotinamide adenine dinucleotide - reduced[m]+1*Ammonium[m]+1*5,10-Methylenetetrahydrofolate[m]'
'1*GMP(3-)[g]'	'1*dGTP[m]+1*2''-deoxyuridine[m]'	'1*F1alpha[l]'		'1*ADP[c]+1*proton[c]+1*beta-D-fructofuranose 2,6-bisphosphate(4-)[c]'	'1*AMP[r]+1*Diphosphate[r]+1*oleoyl-CoA(4-)[r]'	'1*Citrate[m]'	'1*arachidyl coenzyme A[x]'	'1*CO2[m]+1*phosphatidylethanolamine[m]'
'1*Hydrogen peroxide[c]+1*proton[c]+1*2,5-dihydroxybenzoate[c]'	'1*Elaidic carnitine[c]'	'1*Flavin adenine dinucleotide oxidized[m]+1*4-decenoylcoa[m]'		'1*ADP[c]+1*proton[c]+1*Pantetheine 4''-phosphate[c]'	'1*AMP[x]+1*Diphosphate[x]+1*phytanoyl-CoA(4-)[x]'	'1*Citrate[m]+1*oxalate(2-)[m]'	'1*arachidonate[c]'	'1*Coenzyme A[c]+1*lysophosphatidic acid[c]'
'1*Hydrogen peroxide[c]+1*Xanthine[c]'	'1*Elaidic carnitine[m]'	'1*Flavin adenine dinucleotide oxidized[m]+1*Electron transfer flavoprotein reduced[m]'		'1*ADP[c]+1*proton[c]+1*Pyridoxine 5''-phosphate[c]'	'1*L-argininium(1+)[c]+1*L-homoserine[c]'	'1*CO2[c]'	'1*arachidonoyl-CoA(4-)[c]'	'1*Coenzyme A[c]+1*phosphatidate(2-)[c]'
'1*Hydrogen peroxide[m]+1*trans,cis-deca-2,4-dienoyl-CoA[m]'	'1*Flavin adenine dinucleotide oxidized[m]+1*cis,cis-myristo-5,8-dienoyl-CoA[m]'	'1*Flavin adenine dinucleotide oxidized[x]'		'1*ADP[c]+1*proton[c]+1*hydrogenphosphate[c]+1*caprate[c]'	'1*L-argininium(1+)[e]+1*L-homoserine[e]'	'1*CO2[c]+1*L-xylulose[c]'	'1*arachidonoyl-CoA(4-)[x]'	'1*Coenzyme A[m]+1*Nicotinamide adenine dinucleotide[m]+1*3-methyl-2-oxopentanoate[m]'
'1*H2O[c]+1*ADPribose[c]'	'1*Flavin adenine dinucleotide reduced[m]+1*trans-2-cis,cis-5,8-tetradecatrienoyl-CoA[m]'	'1*Flavin adenine dinucleotide reduced[m]+1*2,4-decadienoylcoa[m]'		'1*ADP[c]+1*proton[c]+1*hydrogenphosphate[c]+1*laurate[c]'	'1*L-aspartate(1-)[c]'	'1*CO2[e]'	'1*L-argininium(1+)[c]'	'1*Coenzyme A[r]+1*L-palmitoylcarnitine[r]'
'1*H2O[c]+1*ATP(4-)[c]+1*glycochenodeoxycholate[c]'	'1*Fe2+[c]'	'1*Flavin adenine dinucleotide reduced[m]+1*Electron transfer flavoprotein oxidized[m]'		'1*ADP[c]+1*proton[c]+1*hydrogenphosphate[c]+1*2-[(4R)-4-[(1S,2S,5R,7R,10R,11S,14R,15R)-2,15-dimethyl-5-(sulfonatooxy)tetracyclo[8.7.0.0^{2,7}.0^{11,15}]heptadecan-14-yl]pentanamido]ethane-1-sulfonate[c]'	'1*ATP(4-)[c]+1*N-[(R)-pantothenoyl]-L-cysteinate[c]'	'1*Coenzyme A[c]+1*Acetoacetyl-CoA[c]'	'1*L-argininium(1+)[e]'	'1*L-Carnitine[c]'
'1*H2O[c]+1*ATP(4-)[c]+2*Sodium[c]+1*Biotin[c]'	'1*Folate[c]'	'1*Folate[m]'		'1*ADP[c]+1*proton[c]+1*hydrogenphosphate[c]+1*arachidonate[c]'	'1*ATP(4-)[c]+1*Adenosine[c]'	'1*L-Carnitine[c]+1*arachidonate[c]'	'1*L-ascorbate[c]'	'1*(R)-carnitine[r]+1*Palmitoyl-CoA (n-C16:0CoA)[r]'
'1*H2O[c]+1*CMP[c]'	'1*GDP[c]+1*Reduced thioredoxin[c]'	'1*Fumarate[c]+1*sulfate[c]'		'1*ADP[c]+1*proton[c]+1*hydrogenphosphate[c]+1*bis(beta-glucosyluronate)bilirubin[c]'	'1*ATP(4-)[c]+1*AMP[c]'	'1*L-Carnitine[c]+1*L-palmitoylcarnitine[c]'	'1*L-ascorbate[e]'	'1*CTP[c]+1*Reduced thioredoxin[c]'
'1*H2O[c]+1*dATP[c]+1*Oxidized thioredoxin[c]'	'1*L-glutamine[c]'	'1*Fumarate[m]+1*sulfate[m]'		'1*ADP[c]+1*proton[c]+1*hydrogenphosphate[c]+1*Cholate[c]'	'1*ATP(4-)[c]+1*Coenzyme A[c]+1*linoelaidic acid (all trans C18:2)[c]'	'1*CTP[c]+1*Reduced thioredoxin[c]'	'1*L-asparagine[c]+1*L-methionine[c]'	'1*Cytidine[c]+1*dUTP[c]'
'1*H2O[c]+1*dCTP[c]+1*Oxidized thioredoxin[c]'	'1*L-glutamine[m]'	'1*Glyceraldehyde 3-phosphate[c]'		'1*ADP[c]+1*proton[c]+1*hydrogenphosphate[c]+1*choloyl-CoA(4-)[c]'	'1*ATP(4-)[c]+1*N-acylsphingosine[c]'	'1*L-cysteine[c]+1*L-serine[c]'	'1*L-asparagine[e]+1*L-methionine[e]'	'1*diglyceride[c]+1*sphingomyelin betaine[c]'
'1*H2O[c]+1*(1R,2R,3R,4R,5R,6S)-2,3,5,6-tetrahydroxy-4-(phosphonatooxy)cyclohexyl phosphate[c]'	'1*L-glutamate(1-)[c]+1*3-mercaptopyruvate[c]'	'1*D-galactose[l]+1*keratan sulfate I, degradation product 15[l]'		'1*ADP[c]+1*proton[c]+1*hydrogenphosphate[c]+1*glycochenodeoxycholate[c]'	'1*ATP(4-)[c]+1*diglyceride[c]'	'1*L-cysteine[c]+1*L-tryptophan[c]'	'1*ATP(4-)[c]+1*Choline[c]'	'1*dATP[c]'
'1*H2O[c]+1*1D-myo-Inositol 3,4-bisphosphate[c]'	'1*L-glutamate(1-)[e]+1*pentaglutamyl folate (DHF)[e]'	'1*D-galactose[l]+1*keratan sulfate I, degradation product 18[l]'		'1*ADP[c]+1*proton[c]+1*hydrogenphosphate[c]+1*glycocholate[c]'	'1*ATP(4-)[c]+1*dAMP(2-)[c]'	'1*L-cysteine[e]+1*L-serine[e]'	'1*ATP(4-)[c]+1*Coenzyme A[c]+1*R total 2 position[c]'	'1*dATP[n]'
'1*H2O[c]+1*1D-myo-inositol 3-phosphate(2-)[c]'	'1*Glycerol 3-phosphate[m]'	'1*L-glutamine[e]'		'1*ADP[c]+1*proton[c]+1*hydrogenphosphate[c]+1*Sodium[c]+1*potassium[c]'	'1*ATP(4-)[c]+1*dCDP(3-)[c]'	'1*L-cysteine[e]+1*L-tryptophan[e]'	'1*ATP(4-)[c]+1*Coenzyme A[c]+1*R total[c]'	'1*dCTP[c]+1*UMP[c]'
'1*H2O[c]+1*Nicotinamide adenine dinucleotide[c]'	'1*Reduced glutathione[c]'	'1*L-Glutamate 5-semialdehyde[m]'		'1*ADP[c]+1*proton[c]+1*hydrogenphosphate[c]+1*Phosphatidylcholine[c]'	'1*ATP(4-)[c]+1*dCTP[c]'	'1*dADP(3-)[n]+1*UDP(3-)[n]'	'1*ATP(4-)[c]+1*Coenzyme A[c]+1*arachidate[c]'	'1*dCTP[n]'
'1*H2O[c]+1*O2[c]+1*Gentisate aldehyde[c]'	'1*GTP[c]'	'1*L-glutamate(1-)[c]+1*orotate[c]'		'1*ADP[c]+1*proton[c]+1*hydrogenphosphate[c]+1*Propanoyl-CoA[c]'	'1*ATP(4-)[c]+1*D-Fructose 6-phosphate[c]'	'1*dATP[n]+1*UMP(2-)[n]'	'1*ATP(4-)[c]+1*dCMP[c]'	'1*dGTP[c]'
'1*H2O[c]+1*O2[c]+1*Hypoxanthine[c]'	'1*Hydrogen peroxide[c]+1*proton[c]+1*Methylmalonate[c]'	'1*L-glutamate(1-)[e]+1*hexaglutamyl folate (DHF)[e]'		'1*ADP[c]+1*proton[c]+1*hydrogenphosphate[c]+1*stearidonic acid C18:4, n-3[c]'	'1*ATP(4-)[c]+1*Glycine[c]+1*5-Phospho-beta-D-ribosylamine[c]'	'1*dCTP[m]'	'1*ATP(4-)[c]+1*dIDP[c]'	'1*dGTP[n]'
'1*H2O[c]+1*Pyridoxal 5''-phosphate[c]'	'1*Hydrogen peroxide[c]+1*Ammonium[c]+1*Pyridoxal 5''-phosphate[c]'	'1*L-glutamate(1-)[e]+1*Orotate[e]'		'1*ADP[c]+1*proton[c]+1*hydrogenphosphate[c]+1*taurochenodeoxycholate[c]'	'1*ATP(4-)[c]+1*1-phosphatidyl-1D-myo-inositol 5-phosphate(3-)[c]'	'1*Deoxycytidine[c]'	'1*ATP(4-)[c]+1*dTDP[c]'	'1*dGTP[n]+1*ADP(3-)[n]'
'1*H2O[c]+1*Thiamin monophosphate[c]'	'1*Hydrogen peroxide[c]+1*Xanthine[c]'	'1*L-glutamate(1-)[m]+1*L-Glutamate 5-semialdehyde[m]'		'1*ADP[c]+1*proton[c]+1*hydrogenphosphate[c]+1*Thiamin[c]'	'1*ATP(4-)[m]+1*5-formyltetrahydrofolate(2-)[m]'	'1*Deoxycytidine[e]'	'1*ATP(4-)[c]+1*Deoxyuridine[c]'	'1*dIDP[c]'
'1*H2O[c]+2*ATP(4-)[c]+1*Bicarbonate[c]+1*L-glutamine[c]'	'1*Hydrogen peroxide[m]+1*sulfate[m]'	'1*Glycine[c]'		'1*ADP[c]+1*proton[c]+1*hydrogenphosphate[c]+1*tetradecanoate (n-C14:0)[c]'	'1*ATP(4-)[m]+1*CDP(3-)[m]'	'1*dGDP(2-)[n]+1*UDP(3-)[n]'	'1*ATP(4-)[c]+1*IDP(3-)[c]'	'1*dIDP[n]'
'1*water[l]+1*keratan sulfate I, degradation product 31[l]'	'1*H2O[c]+1*(24R)-24,25-dihydroxycalciol[c]+1*Nicotinamide adenine dinucleotide phosphate[c]'	'1*glycine betaine[c]'		'1*ADP[c]+1*proton[c]+1*hydrogenphosphate[c]+2*Sodium[c]+1*L-ascorbate[c]'	'1*ATP(4-)[m]+1*CMP(2-)[m]'	'1*Deoxyguanosine[c]'	'1*ATP(4-)[c]+1*1-phosphatidyl-1D-myo-inositol(1-)[c]'	'1*dITP(4-)[c]'
'1*water[l]+1*keratan sulfate II (core 2-linked), degradation product 3[l]'	'1*H2O[c]+1*3'',5''-cyclic GMP(1-)[c]'	'1*glycine betaine[m]'		'1*ADP[m]+1*dTTP[m]'	'1*ATP(4-)[m]+1*dCDP[m]'	'1*Deoxyguanosine[e]'	'1*ATP(4-)[c]+1*hydrogenphosphate[c]'	'1*dITP(4-)[n]'
'1*H2O[m]+1*Coenzyme A[m]+1*Nicotinamide adenine dinucleotide[m]+1*trans-Dec-2-enoyl-CoA[m]'	'1*H2O[c]+1*ATP(4-)[c]+1*chenodeoxycholate[c]'	'1*Glycerol 3-phosphate[x]'		'1*ADP[m]+1*dUDP(3-)[m]'	'1*ATP(4-)[m]+1*dCDP(3-)[m]'	'1*dGTP[c]+1*Deoxyuridine[c]'	'1*ATP(4-)[m]+1*AMP(2-)[m]'	'1*dihomo-gamma-linolenic acid (n-6)[c]'
'1*H2O[m]+1*Coenzyme A[m]+1*Nicotinamide adenine dinucleotide[m]+1*Flavin adenine dinucleotide oxidized[m]+1*Decanoyl-CoA (n-C10:0CoA)[m]'	'1*H2O[c]+1*dGDP[c]+1*Oxidized thioredoxin[c]'	'1*Glycerol[m]'		'1*ADP[m]+1*GTP[m]'	'1*ATP(4-)[m]+1*dCTP[m]'	'1*dGTP[n]+1*UMP(2-)[n]'	'1*ATP(4-)[m]+1*Deoxyguanosine[m]'	'1*elaidate[c]'
'1*water[n]+1*1-phosphatidyl-1D-myo-inositol 3,4-bisphosphate(5-)[n]'	'1*H2O[c]+1*D-Fructose 1,6-bisphosphate[c]'	'1*GMP[c]'		'1*ADP(3-)[n]+1*dITP(4-)[n]'	'1*ATP(4-)[m]+1*UMP(2-)[m]'	'1*Dihydroxyacetone phosphate[c]'	'1*ATP(4-)[m]+1*dTMP[m]'	'1*D-Fructose 6-phosphate[c]'
'1*proton[c]+1*N-[(R)-pantothenoyl]-L-cysteinate[c]'	'1*H2O[c]+1*1D-myo-inositol 1-phosphate(2-)[c]'	'1*glutathionate(1-)[e]'		'1*ADP(3-)[n]+1*GTP(4-)[n]'	'1*ATP(3-)[n]+1*dCDP(3-)[n]'	'1*Deoxyinosine[c]'	'1*ATP(3-)[n]+1*dGDP(2-)[n]'	'1*Flavin adenine dinucleotide oxidized[m]+1*isobutyryl-CoA(4-)[m]'
'1*proton[c]+1*ADPribose[c]+1*Nicotinamide[c]'	'1*H2O[c]+1*Nicotinamide adenine dinucleotide[c]+1*2-methyl-3-oxopropanoate[c]'	'1*Hydrogen peroxide[m]'		'1*ADP(3-)[r]+1*proton[r]+1*hydrogenphosphate[r]+1*cholesterol[r]'	'1*ATP(3-)[n]+1*2''-deoxycytidine[n]'	'1*Deoxyinosine[e]'	'1*ATP(3-)[n]+1*GDP(3-)[n]'	'1*Flavin adenine dinucleotide oxidized[m]+1*Ubiquinol-10[m]'
'1*proton[c]+1*2-Oxoglutarate[c]+1*Citrate[c]'	'1*H2O[c]+1*Nicotinamide adenine dinucleotide[c]+1*3,4-Dihydroxymandelaldehyde[c]'	'1*Hydrogen peroxide[x]+1*trans-dec-2-enoyl-CoA(4-)[x]'		'1*ADP(3-)[x]'	'1*ATP(4-)[r]+1*Coenzyme A[r]+1*octadecenoate (n-C18:1)[r]'	'1*dihomo-gamma-linolenic acid (n-6)[e]'	'1*ATP(3-)[n]+1*IDP(3-)[n]'	'1*Flavin adenine dinucleotide oxidized[r]+1*5alpha-cholest-8-en-3beta-ol[r]'
'1*proton[c]+1*D-alanine[c]'	'1*H2O[c]+1*Nicotinamide adenine dinucleotide[c]+1*3,4-Dihydroxyphenylacetaldehyde[c]'	'1*H2O[c]+1*fatty acid 11-cis-retinol[c]'		'1*S-Adenosyl-L-homocysteine[c]'	'1*bis(beta-glucosyluronate)bilirubin[r]'	'1*2-deoxy-D-ribose[e]'	'1*ATP(3-)[n]+1*1-phosphatidyl-1D-myo-inositol(1-)[n]'	'1*Flavin adenine dinucleotide reduced[m]+1*2-Methylprop-2-enoyl-CoA[m]'
'1*proton[c]+1*diglyceride[c]+1*(1R,2R,3R,4R,5R,6S)-2,3,5,6-tetrahydroxy-4-(phosphonatooxy)cyclohexyl phosphate[c]'	'1*H2O[c]+1*Nicotinamide adenine dinucleotide[c]+1*acetaldehyde[c]'	'1*H2O[c]+1*Acetoacetyl-CoA[c]+1*Acetyl-CoA[c]'		'1*S-Adenosyl-L-homocysteine[e]'	'1*bilirubin(2-)[c]'	'1*dTMP[c]'	'1*alpha-tocotrienol[c]'	'1*Flavin adenine dinucleotide reduced[m]+1*ubiquinone-10[m]'
'1*proton[c]+1*L-lysinium(1+)[c]+1*Ornithine[c]'	'1*H2O[c]+1*Nicotinamide adenine dinucleotide phosphate[c]+1*3,4-Dihydroxymandelaldehyde[c]'	'1*H2O[c]+1*ATP(4-)[c]+1*choloyl-CoA(4-)[c]'		'1*2-Oxoglutarate[c]+1*2-Hydroxybutyrate[c]'	'1*Butanoyl-CoA[m]+1*L-Carnitine[m]'	'1*dTMP[m]'	'1*alpha-tocotrienol[e]'	'1*Fe2+[e]'
'1*proton[c]+1*Nicotinamide adenine dinucleotide - reduced[c]+1*3-dehydro-L-gulonate[c]'	'1*H2O[c]+1*Nicotinamide adenine dinucleotide phosphate[c]+1*3,4-Dihydroxyphenylacetaldehyde[c]'	'1*H2O[c]+1*ATP(4-)[c]+1*glycochenodeoxycholate[c]'		'1*2-Oxoglutarate[c]+1*cis-aconitate(3-)[c]'	'1*3'',5''-cyclic AMP(1-)[e]'	'1*Deoxyuridine[e]'	'1*bilirubin(2-)[r]'	'1*5-Formamido-1-(5-phospho-D-ribosyl)imidazole-4-carboxamide[c]'
'1*proton[c]+1*Nicotinamide adenine dinucleotide - reduced[c]+1*Flavin adenine dinucleotide oxidized[c]'	'1*H2O[c]+1*Nicotinamide adenine dinucleotide phosphate[c]+1*6-Hydroxymelatonin[c]'	'1*H2O[c]+1*ATP(4-)[c]+1*dihomo-gamma-linolenic acid (n-6)[c]'		'1*2-Oxoglutarate[c]+1*acetate[c]'	'1*CDP[c]+1*dCDP[c]'	'1*formaldehyde[c]+1*Reduced glutathione[c]'	'1*beta-tocopherol[c]'	'1*5-Formamido-1-(5-phospho-D-ribosyl)imidazole-4-carboxamide[c]+1*5,6,7,8-Tetrahydrofolate[c]'
'1*proton[c]+1*Ornithine[c]+1*L-citrulline[c]'	'1*H2O[c]+1*Nicotinamide adenine dinucleotide phosphate[c]+1*5beta-cholestane-3alpha,7alpha,12alpha,27,27-pentaol[c]'	'1*H2O[c]+1*ATP(4-)[c]+1*elaidate[c]'		'1*2-Oxoglutarate[c]+1*(R)-3-hydroxybutyrate[c]'	'1*CDPcholine[c]+1*diglyceride[c]'	'1*Folate[c]'	'1*beta-tocopherol[e]'	'1*glycocholate[c]'
'1*proton[c]+1*Ornithine[c]+1*L-lysinium(1+)[c]'	'1*H2O[c]+1*Nicotinamide adenine dinucleotide phosphate[c]+1*acetaldehyde[c]'	'1*H2O[c]+1*ATP(4-)[c]+1*L-glutamine[c]+1*N2-Formyl-N1-(5-phospho-D-ribosyl)glycinamide[c]'		'1*2-Oxoglutarate[c]+1*formate[c]'	'1*choline[g]'	'1*Folate[e]'	'1*N-Carbamoyl-L-aspartate[e]'	'1*glycocholate[e]'
'1*proton[c]+1*5,6,7,8-Tetrahydrofolate[c]+1*N2-Formyl-N1-(5-phospho-D-ribosyl)glycinamide[c]'	'1*H2O[c]+1*O2[c]+1*2-methyl-3-oxopropanoate[c]'	'1*H2O[c]+1*ATP(4-)[c]+1*Reduced glutathione[c]'		'1*2-Oxoglutarate[c]+1*isocitrate(3-)[c]'	'1*choline phosphate(1-)[g]'	'1*Folate[m]'	'1*CDP[c]+1*dGDP[c]'	'1*L-glutamine[c]+1*L-phenylalanine[c]'
'1*proton[c]+1*UDP[c]+1*D-Fructose 1,6-bisphosphate[c]'	'1*H2O[c]+1*O2[c]+1*Hypoxanthine[c]'	'1*H2O[c]+1*ATP(4-)[c]+1*Hexadecenoate (n-C16:1)[c]'		'1*2-Oxoglutarate[c]+1*(S)-lactate[c]'	'1*cholesterol[r]+1*oleoyl-CoA(4-)[r]'	'1*Farnesyl diphosphate[c]'	'1*CDP(3-)[n]+1*dADP(3-)[n]'	'1*L-glutamine[c]+1*L-tryptophan[c]'
'1*proton[e]+1*D-alanine[e]'	'1*H2O[c]+1*O2[c]+1*Pyridoxamine 5''-phosphate[c]'	'1*H2O[c]+1*ATP(4-)[c]+1*alpha-linolenate[c]'		'1*2-Oxoglutarate[c]+1*Sodium[c]'	'1*CO2[c]+1*5-amino-1-(5-phospho-D-ribosyl)imidazole[c]'	'1*Farnesyl diphosphate[r]'	'1*CDPcholine[c]+1*diglyceride[c]'	'1*L-glutamine[e]+1*L-phenylalanine[e]'
'1*proton[g]+1*UDP(3-)[g]+1*Core 8[g]'	'1*H2O[c]+1*O2[c]+1*Spermidine[c]'	'1*H2O[c]+1*beta-Aminopropion aldehyde[c]+1*Nicotinamide adenine dinucleotide[c]'		'1*2-Oxoglutarate[c]+1*pyruvate[c]'	'1*CO2[m]+1*Nicotinamide adenine dinucleotide - reduced[m]+1*Ammonium[m]+1*5,10-Methylenetetrahydrofolate[m]'	'1*farnesyl pyrophosphate(3-)[x]'	'1*CDP-diacylglycerol(2-)[c]+1*Glycerol 3-phosphate[c]'	'1*L-glutamine[e]+1*L-tryptophan[e]'
'1*proton[l]+1*sulfate[l]+1*keratan sulfate II (core 2-linked), degradation product 4[l]'	'1*H2O[c]+1*1-phosphatidyl-1D-myo-inositol 3-phosphate(3-)[c]'	'1*H2O[c]+1*beta-D-fructofuranose 2,6-bisphosphate(4-)[c]'		'1*2-Oxoglutarate[c]+1*all-trans-retinoate[c]'	'1*Coenzyme A[c]+1*O-Propanoylcarnitine[c]'	'1*Glyceraldehyde 3-phosphate[c]'	'1*CDP-diacylglycerol(2-)[c]+1*phosphatidylglycerol(1-)[c]'	'1*L-glutamate(1-)[c]+1*L-proline[c]'
'1*proton[m]+1*ADP[m]+1*hydrogenphosphate[m]+1*Oxaloacetate[m]'	'1*H2O[c]+1*adenosine 3'',5''-bismonophosphate(4-)[c]'	'1*H2O[c]+1*Folate[c]'		'1*2-oxoglutarate(2-)[e]+1*(R)-3-hydroxybutyrate[e]'	'1*Coenzyme A[m]+1*O-Propanoylcarnitine[m]'	'1*Glyceraldehyde 3-phosphate[c]+1*D-Fructose 6-phosphate[c]'	'1*Choline[e]'	'1*L-glutamate(1-)[e]'
'1*proton[m]+1*2-Oxoglutarate[m]+1*Citrate[m]'	'1*H2O[c]+1*thiamine(1+) monophosphate(2-)[c]'	'1*H2O[c]+1*L-glutamate(1-)[c]+1*kynurenate[c]'		'1*2-oxoglutarate(2-)[e]+1*Formate[e]'	'1*Coenzyme A[m]+1*butyryl carnitine[m]'	'1*Glyceraldehyde 3-phosphate[c]+1*Sedoheptulose 7-phosphate[c]'	'1*choloyl-CoA(4-)[c]'	'1*L-glutamate(1-)[m]+1*L-Glutamate 5-semialdehyde[m]'
'1*proton[m]+1*L-lysinium(1+)[m]+1*Ornithine[m]'	'1*H2O[c]+1*UMP[c]'	'1*H2O[c]+1*proton[c]+1*Cytidine[c]'		'1*2-oxoglutarate(2-)[e]+1*(S)-lactate[e]'	'1*Coenzyme A[r]+1*Cholesterol-ester-ol[r]'	'1*glycocholate[c]'	'1*choloyl-CoA(4-)[x]'	'1*L-glutamate(1-)[m]+1*Ammonium[m]'
'1*proton[m]+1*Nicotinamide adenine dinucleotide - reduced[m]+1*Acetyl-CoA[m]+1*Flavin adenine dinucleotide reduced[m]+1*Octanoyl-CoA (n-C8:0CoA)[m]'	'1*H2O[e]+1*hexaglutamyl folate (DHF)[e]'	'1*H2O[c]+1*Nicotinamide adenine dinucleotide[c]+1*Hypoxanthine[c]'		'1*2-oxoglutarate(2-)[e]+1*all-trans-retinoate[e]'	'1*Coenzyme A[x]+1*ATP(4-)[x]+1*phytanate[x]'	'1*glycocholate[e]'	'1*cholesterol[c]'	'1*L-glutamate(1-)[m]+1*L-proline[m]'
'1*proton[m]+1*Nicotinamide adenine dinucleotide - reduced[m]+1*Acetyl-CoA[m]+1*Octanoyl-CoA (n-C8:0CoA)[m]'	'1*H2O[e]+1*UDP(3-)[e]'	'1*H2O[c]+1*NMN[c]'		'1*2-Oxoglutarate[m]+1*D-3-Amino-isobutanoate[m]'	'1*Core 5[g]'	'1*GDP[c]+1*GTP[c]'	'1*cholesterol[e]'	'1*Glycine[c]+1*L-isoleucine[c]'
'1*proton[m]+1*Ornithine[m]+1*L-lysinium(1+)[m]'	'1*H2O[e]+1*UMP(2-)[e]'	'1*H2O[c]+1*phosphatidylinositol 4,5-bisphosphate[c]'		'1*2-Oxoglutarate[m]+1*cis-aconitate(3-)[m]'	'1*Core 7[g]'	'1*D-glucurono-6,3-lactone[c]'	'1*cholesterol[m]'	'1*Glycine[c]+1*L-phenylalanine[c]'
'1*proton[m]+1*Ornithine[m]+1*L-citrulline[m]'	'1*H2O[m]+1*2-oxoglutaramate[m]'	'1*H2O[c]+1*1-phosphatidyl-1D-myo-inositol(1-)[c]'		'1*2-Oxoglutarate[m]+1*L-alanine[m]'	'1*creatine[c]'	'1*D-glucurono-6,3-lactone[r]'	'1*Citrate[c]+1*Isocitrate[c]'	'1*Glycine[e]+1*L-isoleucine[e]'
'1*proton[r]+1*Nicotinamide adenine dinucleotide phosphate - reduced[r]+1*zymosterol intermediate 2[r]'	'1*H2O[m]+1*trans-Hexadec-2-enoyl-CoA[m]'	'1*H2O[c]+1*Pantetheine 4''-phosphate[c]'		'1*2-Oxoglutarate[m]+1*CO2[m]+1*Nicotinamide adenine dinucleotide - reduced[m]'	'1*N-acylsphingosine[r]'	'1*D-glucose[c]'	'1*Citrate[c]+1*Succinate[c]'	'1*Glycine[e]+1*L-phenylalanine[e]'
'1*proton[x]'	'1*H2O[m]+1*Nicotinamide adenine dinucleotide[m]+1*acetaldehyde[m]'	'1*H2O[c]+1*Diphosphate[c]'		'1*beta-alanine[c]'	'1*L-Carnitine[c]+1*O-Propanoylcarnitine[c]'	'1*D-glucose[e]'	'1*Citrate[m]+1*Succinate[m]'	'1*Glycerol 3-phosphate[c]'
'1*proton[x]+1*Nicotinamide adenine dinucleotide - reduced[x]+1*Acetyl-CoA[x]+1*Hydrogen peroxide[x]+1*Butanoyl-CoA[x]'	'1*H2O[m]+1*Thiamin monophosphate[m]'	'1*H2O[c]+1*fatty acid retinol[c]'		'1*D-alanine[e]'	'1*L-Carnitine[c]+1*propionyl-carnitine[c]'	'1*D-glucose[r]'	'1*CMP[c]+1*dGTP[c]'	'1*Reduced glutathione[c]'
'1*proton[x]+1*Nicotinamide adenine dinucleotide - reduced[x]+1*Acetyl-CoA[x]+1*Octanoyl-CoA (n-C8:0CoA)[x]+1*Hydrogen peroxide[x]'	'1*water[n]+1*diphosphate(3-)[n]'	'1*H2O[c]+2*Nicotinamide adenine dinucleotide phosphate[c]+1*CO2[c]+1*Coenzyme A[c]+1*Palmitoyl-CoA (n-C16:0CoA)[c]'		'1*L-alanine[c]'	'1*L-Carnitine[m]+1*O-Propanoylcarnitine[m]'	'1*D-glucuronate[c]'	'1*CMP(2-)[n]+1*dATP[n]'	'1*Guanine[c]+1*alpha-D-Ribose 1-phosphate[c]'
'1*gamma-linolenate[c]'	'1*H2O[x]+1*ATP(4-)[x]+1*taurochenodeoxycholate[x]'	'1*H2O[e]+1*heptaglutamyl folate (DHF)[e]'		'1*L-alanine[c]+1*2-oxoglutaramate[c]'	'1*L-Carnitine[x]+1*propionyl-carnitine[x]'	'1*D-glucuronate[r]'	'1*CO2[c]+1*(2S)-1-hydroxy-3-oxooctadecan-2-aminium[c]+1*Coenzyme A[c]'	'1*Hydrogen peroxide[c]+1*proton[c]+1*Methylmalonate[c]'
'1*(alpha-D-Mannosyl)4-beta-D-mannosyl-diacetylchitobiosyldiphosphodolichol, human liver homolog[c]'	'1*H2O[x]+1*Diphosphate[x]'	'1*H2O[e]+1*Biocytin[e]'		'1*L-alanine[c]+1*L-phenylalanine[c]'	'1*CTP(4-)[n]+1*UMP(2-)[n]'	'1*L-glutamine[c]+1*Glycine[c]'	'1*CO2[e]'	'1*Hydrogen peroxide[c]+1*Ammonium[c]+1*Pyridoxal 5''-phosphate[c]'
'1*(alpha-D-Mannosyl)4-beta-D-mannosyl-diacetylchitobiosyldiphosphodolichol, human liver homolog[r]'	'1*proton[c]+1*acetone[c]'	'1*H2O[e]+1*Folate[e]'		'1*L-alanine[c]+1*L-serine[c]'	'1*L-cysteine[c]+1*Glycine[c]'	'1*L-glutamine[c]+1*L-methionine[c]'	'1*CO2[m]'	'1*H2O[c]+1*1-methylnicotinamide[c]+1*ATP(4-)[c]'
'1*Sodium[c]+1*L-alanine[c]+1*L-serine[c]'	'1*proton[c]+1*S-Adenosyl-L-methionine[c]'	'1*H2O[e]+1*Phosphatidylcholine[e]'		'1*L-alanine[e]+1*L-phenylalanine[e]'	'1*L-cysteine[c]+1*L-homoserine[c]'	'1*L-glutamine[c]+1*L-phenylalanine[c]'	'1*CO2[m]+1*Nicotinamide adenine dinucleotide - reduced[m]+1*isobutyryl-CoA(4-)[m]'	'1*H2O[c]+1*Acetoacetyl-CoA[c]+1*Acetyl-CoA[c]'
'1*Sodium[c]+1*L-alanine[c]+1*L-threonine[c]'	'1*proton[c]+1*L-argininium(1+)[c]+1*L-citrulline[c]'	'1*H2O[e]+1*fatty acid retinol[e]'		'1*L-alanine[e]+1*L-serine[e]'	'1*L-cysteine[c]+1*L-leucine[c]'	'1*L-glutamine[c]+1*L-tryptophan[c]'	'1*Coenzyme A[c]+1*O-Propanoylcarnitine[c]'	'1*H2O[c]+1*ATP(4-)[c]+1*phosphatidylethanolamine[c]'
'1*Sodium[c]+1*L-alanine[c]+1*L-tyrosine[c]'	'1*proton[c]+1*Citrate[c]'	'1*water[g]+1*(alpha-D-mannosyl)5-beta-D-mannosyl-diacetylchitobiosyl-L-asparagine (protein)[g]'		'1*S-Adenosyl-L-methionine[c]'	'1*L-cysteine[e]+1*Glycine[e]'	'1*L-glutamine[c]+1*L-tyrosine[c]'	'1*Coenzyme A[c]+1*O-acetylcarnitine[c]'	'1*H2O[c]+1*ATP(4-)[c]+1*phylloquinone[c]'
'1*Sodium[c]+1*L-alanine[c]+1*L-isoleucine[c]'	'1*proton[c]+1*L-citrulline[c]+1*L-histidine[c]'	'1*water[g]+1*(alpha-D-mannosyl)6-beta-D-mannosyl-diacetylchitobiosyl-L-asparagine (protein)[g]'		'1*S-Adenosyl-L-methionine[c]+1*histamium[c]'	'1*L-cysteine[e]+1*L-homoserine[e]'	'1*L-glutamine[e]+1*Glycine[e]'	'1*Coenzyme A[m]'	'1*H2O[c]+1*ATP(4-)[c]+1*ps_hs[c][c]'
'1*Sodium[c]+1*L-argininium(1+)[c]+1*L-leucine[c]'	'1*proton[c]+1*L-citrulline[c]+1*L-histidine[c]'	'1*water[l]+1*N-acylsphingosine[l]'		'1*S-Adenosyl-L-methionine[c]+1*Nicotinamide[c]'	'1*L-cysteine[e]+1*L-leucine[e]'	'1*L-glutamine[e]+1*L-methionine[e]'	'1*Coenzyme A[m]+1*O-Propanoylcarnitine[m]'	'1*H2O[c]+1*ATP(4-)[c]+1*Riboflavin[c]'
'1*Sodium[c]+1*L-asparagine[c]+1*L-serine[c]'	'1*proton[c]+1*CMP[c]+1*Phosphatidylcholine[c]'	'1*water[l]+1*D-galactosyl-N-acylsphingosine[l]'		'1*AMP[c]+1*Diphosphate[c]+1*arachidyl coenzyme A[c]'	'1*dADP[c]+1*dCDP[c]'	'1*L-glutamine[e]+1*L-phenylalanine[e]'	'1*Coenzyme A[m]+1*Nicotinamide adenine dinucleotide[m]+1*3-methyl-2-oxobutanoate[m]'	'1*H2O[c]+1*ATP(4-)[c]+1*stearidonic acid C18:4, n-3[c]'
'1*Sodium[c]+1*L-asparagine[c]+1*L-valine[c]'	'1*proton[c]+1*CTP[c]+1*choline phosphate(1-)[c]'	'1*water[l]+1*keratan sulfate I, degradation product 14[l]'		'1*AMP[c]+1*Diphosphate[c]+1*trans-Hexadec-2-enoyl-CoA[c]'	'1*dADP[c]+1*dTTP[c]'	'1*L-glutamine[e]+1*L-tryptophan[e]'	'1*Coenzyme A[x]+1*O-acetylcarnitine[x]'	'1*H2O[c]+1*ATP(4-)[c]+1*taurocholic acid[c]'
'1*Sodium[c]+1*L-asparagine[c]+1*L-valine[c]'	'1*proton[c]+1*dADP[c]+1*D-Fructose 6-phosphate[c]'	'1*water[l]+1*keratan sulfate I, degradation product 16[l]'		'1*AMP[c]+1*Diphosphate[c]+1*11-octadecenoylcoa[c]'	'1*dADP[c]+1*dUTP[c]'	'1*L-glutamine[e]+1*L-tyrosine[e]'	'1*L-Carnitine[c]+1*O-Propanoylcarnitine[c]'	'1*H2O[c]+1*dCTP[c]+1*Oxidized thioredoxin[c]'
'1*Sodium[c]+1*L-cysteine[c]+1*Glycine[c]'	'1*proton[c]+1*Fe2+[c]'	'1*water[l]+1*keratan sulfate I, degradation product 17[l]'		'1*AMP[c]+1*Diphosphate[c]+1*Stearoyl-CoA (n-C18:0CoA)[c]'	'1*dADP(3-)[m]+1*dGDP(2-)[m]'	'1*L-Glutamate 5-semialdehyde[c]'	'1*L-Carnitine[c]+1*O-acetylcarnitine[c]'	'1*H2O[c]+1*D-Fructose 1,6-bisphosphate[c]'
'1*Sodium[c]+1*L-glutamine[c]+1*Glycine[c]'	'1*proton[c]+1*GMP[c]'	'1*H2O[m]+1*L-asparagine[m]'		'1*AMP[c]+1*Diphosphate[c]+1*vaccenyl coenzyme A[c]'	'1*dADP(3-)[m]+1*dTTP[m]'	'1*L-glutamate(1-)[c]+1*Leukotriene D4[c]'	'1*L-Carnitine[c]+1*linoleate[c]'	'1*H2O[c]+1*sn-Glycero-3-phosphocholine[c]'
'1*Sodium[c]+1*L-glutamine[c]+1*L-isoleucine[c]'	'1*proton[c]+1*Nicotinamide adenine dinucleotide - reduced[c]+1*3-dehydro-L-gulonate[c]'	'1*H2O[m]+1*Coenzyme A[m]+1*Nicotinamide adenine dinucleotide[m]+1*2,6-dodecadienoylcoa[m]'		'1*AMP[x]+1*Diphosphate[x]+1*phytanoyl-CoA(4-)[x]'	'1*dADP(3-)[m]+1*dUTP[m]'	'1*L-glutamate(1-)[c]+1*leukotriene E4(1-)[c]'	'1*L-Carnitine[c]+1*gamma-linolenate[c]'	'1*H2O[c]+1*GMP[c]'
'1*Sodium[c]+1*L-glutamine[c]+1*L-serine[c]'	'1*proton[c]+1*Nicotinamide adenine dinucleotide - reduced[c]+1*6,7-dihydrobiopterin[c]'	'1*H2O[m]+1*Coenzyme A[m]+1*Nicotinamide adenine dinucleotide[m]+1*Flavin adenine dinucleotide oxidized[m]+1*7,10-hexadecadienoylcoa[m]'		'1*androsterone[r]+1*Nicotinamide adenine dinucleotide phosphate[r]'	'1*diglyceride[c]+1*sphingomyelin betaine[c]'	'1*L-glutamate(1-)[c]+1*L-proline[c]'	'1*L-Carnitine[c]+1*stearidonic acid C18:4, n-3[c]'	'1*H2O[c]+1*IMP[c]'
'1*Sodium[c]+1*L-glutamine[c]+1*L-threonine[c]'	'1*proton[c]+1*Nicotinamide adenine dinucleotide - reduced[c]+1*D-glucose[c]'	'1*H2O[m]+1*Coenzyme A[m]+1*Nicotinamide adenine dinucleotide[m]+1*Flavin adenine dinucleotide oxidized[m]+1*linoleic coenzyme A[m]'		'1*arachidonate[c]'	'1*dATP[c]'	'1*L-glutamate(1-)[e]+1*pentaglutamyl folate (THF)[e]'	'1*L-Carnitine[m]+1*O-Propanoylcarnitine[m]'	'1*H2O[c]+1*leukotriene C4(2-)[c]'
'1*Sodium[c]+1*L-glutamine[c]+1*L-valine[c]'	'1*proton[c]+1*Nicotinamide adenine dinucleotide - reduced[c]+1*(S)-lactaldehyde[c]'	'1*H2O[m]+1*Coenzyme A[m]+1*Nicotinamide adenine dinucleotide[m]+1*Flavin adenine dinucleotide oxidized[m]+1*5,8-tetradecadienoylcoa[m]'		'1*L-argininium(1+)[e]'	'1*dATP[c]+1*dCMP[c]'	'1*L-glutamate(1-)[e]+1*hexaglutamyl folate (THF)[e]'	'1*(R)-carnitine[r]+1*linoleate[r]'	'1*H2O[c]+1*lysophosphatidylcholine[c]'
'1*Sodium[c]+1*Glycine[c]+1*L-leucine[c]'	'1*proton[c]+1*Nicotinamide adenine dinucleotide - reduced[c]+1*3-mercaptolactate-cysteine disulfide[c]'	'1*H2O[m]+1*Nicotinamide adenine dinucleotide[m]+1*acetaldehyde[m]'		'1*L-asparagine[c]'	'1*dATP[m]+1*dGMP[m]'	'1*L-glutamate(1-)[m]+1*L-proline[m]'	'1*(R)-carnitine[r]+1*gamma-linolenate[r]'	'1*H2O[c]+1*O2[c]+1*2-methyl-3-oxopropanoate[c]'
'1*Sodium[c]+1*Glycine[c]+1*L-lysinium(1+)[c]'	'1*proton[c]+1*Nicotinamide adenine dinucleotide phosphate - reduced[c]+1*hydroxyacetone[c]'	'1*H2O[m]+1*Nicotinamide adenine dinucleotide phosphate[m]+1*3alpha,7alpha,12alpha-Trihydroxy-5beta-cholestanoate[m]'		'1*D-aspartate(1-)[c]'	'1*dCDP[c]+1*dUDP(3-)[c]'	'1*Glycine[c]+1*L-homoserine[c]'	'1*(R)-carnitine[r]+1*stearidonic acid C18:4, n-3[r]'	'1*H2O[c]+1*O2[c]+1*Pyridoxamine 5''-phosphate[c]'
'1*Sodium[c]+1*Glycine[c]+1*L-homoserine[c]'	'1*proton[c]+1*Nicotinamide adenine dinucleotide phosphate - reduced[c]+1*methylglyoxal[c]'	'1*H2O[r]+1*ATP(4-)[r]+1*cholesterol[r]'		'1*D-aspartate(1-)[e]'	'1*dCDP(3-)[m]+1*dUDP[m]'	'1*Glycine[c]+1*leukotriene E4(1-)[c]'	'1*CTP(4-)[n]+1*UMP(2-)[n]'	'1*H2O[c]+1*phosphatidate(2-)[c]'
'1*Sodium[c]+1*L-isoleucine[c]+1*L-proline[c]'	'1*proton[c]+1*Nicotinamide adenine dinucleotide phosphate - reduced[c]+1*11-cis-retinal[c]'	'1*H2O[r]+1*Phosphatidylcholine[r]'		'1*ATP(4-)[c]+1*3-Phospho-D-glycerate[c]'	'1*dCTP[m]'	'1*Glycine[c]+1*leukotriene F4[c]'	'1*L-cysteine[c]+1*L-phenylalanine[c]'	'1*H2O[c]+1*phosphatidyl glycerol phosphate[c]'
'1*Sodium[c]+1*potassium[c]+2*Chloride[c]'	'1*proton[c]+1*Nicotinamide adenine dinucleotide phosphate - reduced[c]+1*all-trans-retinal[c]'	'1*H2O[x]+1*trans-dec-2-enoyl-CoA(4-)[x]'		'1*ATP(4-)[c]+1*N-acetyl-D-mannosamine[c]'	'1*dCTP[n]+1*ADP(3-)[n]'	'1*Glycine[c]+1*L-tryptophan[c]'	'1*L-cysteine[c]+1*L-serine[c]'	'1*H2O[c]+2*ATP(4-)[c]+1*Bicarbonate[c]+1*L-glutamine[c]'
'1*Sodium[c]+1*L-proline[c]+1*L-phenylalanine[c]'	'1*proton[c]+1*Oxaloacetate[c]'	'1*proton[c]+1*3-dehydro-L-gulonate[c]'		'1*ATP(4-)[c]+1*CMP[c]'	'1*dGTP[c]+1*dTDP[c]'	'1*Glycine[e]+1*L-homoserine[e]'	'1*L-cysteine[c]+1*L-tryptophan[c]'	'1*H2O[e]+1*cholesterol ester[e]'
'1*Sodium[c]+1*L-serine[c]+1*L-isoleucine[c]'	'1*proton[c]+1*Ornithine[c]+1*L-argininium(1+)[c]'	'1*proton[c]+1*R total 2 position[c]+1*retinol[c]'		'1*ATP(4-)[c]+1*Coenzyme A[c]+1*stearate[c]'	'1*dGTP[c]+1*UMP[c]'	'1*Glycine[e]+1*L-tryptophan[e]'	'1*L-cysteine[e]'	'1*H2O[m]+1*3-hydroxy-2-methylpropanoyl-CoA(4-)[m]'
'1*Sodium[c]+1*L-serine[c]+1*L-valine[c]'	'1*proton[c]+1*Phosphoenolpyruvate[c]+1*CDP[c]'	'1*proton[c]+1*R total 2 position[c]+1*11-cis-retinol[c]'		'1*ATP(4-)[c]+1*Coenzyme A[c]+1*trans-vaccenate[c]'	'1*dGTP[m]+1*dTDP[m]'	'1*Glycerol 3-phosphate[m]'	'1*L-cysteine[e]+1*L-phenylalanine[e]'	'1*H2O[m]+1*L-glutamine[m]'
'1*Sodium[e]+1*L-alanine[e]+1*L-isoleucine[e]'	'1*proton[c]+1*pyruvate[c]+1*Nicotinamide adenine dinucleotide - reduced[c]'	'1*proton[c]+1*L-argininium(1+)[c]+1*L-methionine[c]'		'1*ATP(4-)[c]+1*Coenzyme A[c]+1*trans-vaccenate[c]'	'1*dGTP[n]'	'1*Glycerol[c]'	'1*L-cysteine[e]+1*L-serine[e]'	'1*water[n]+1*1-phosphatidyl-1D-myo-inositol 4-phosphate(3-)[n]'
'1*Sodium[e]+1*L-alanine[e]+1*L-serine[e]'	'1*proton[c]+1*spermine(4+)[c]+1*5-Methylthioadenosine[c]'	'1*proton[c]+1*Biotin[c]'		'1*ATP(4-)[c]+1*L-cysteine[c]+1*D-4''-Phosphopantothenate[c]'	'1*3alpha,7alpha-Dihydroxy-5beta-cholestanate[m]'	'1*Glycerol[e]'	'1*L-cysteine[e]+1*L-tryptophan[e]'	'1*H2O[r]+1*NAD(1-)[r]+1*all-trans-retinal[r]'
'1*Sodium[e]+1*L-alanine[e]+1*L-threonine[e]'	'1*proton[c]+1*5,6,7,8-Tetrahydrofolate[c]+1*L-methionine[c]'	'1*proton[c]+1*Coenzyme A[c]+1*dihydroceramide[c]'		'1*ATP(4-)[c]+1*dCDP[c]'	'1*3alpha,7alpha-Dihydroxy-5beta-cholestanate[x]'	'1*GTP[c]+1*GDP[c]'	'1*2-deoxyadenosine[c]'	'1*H2O[r]+1*UDP[r]'
'1*Sodium[e]+1*L-alanine[e]+1*L-tyrosine[e]'	'1*proton[e]+1*acetoacetate[e]'	'1*proton[c]+1*Coenzyme A[c]+1*Hydroxymethylglutaryl-CoA[c]'		'1*ATP(4-)[c]+1*dTDP[c]'	'1*Deoxyinosine[c]'	'1*GTP[c]+1*Reduced thioredoxin[c]'	'1*2-deoxyadenosine[e]'	'1*H2O[x]+1*ATP(4-)[x]+1*taurochenodeoxycholate[x]'
'1*Sodium[e]+1*L-argininium(1+)[e]+1*L-leucine[e]'	'1*proton[e]+1*citrate(3-)[e]'	'1*proton[c]+1*Fe2+[c]'		'1*ATP(4-)[c]+1*GDP[c]'	'1*Deoxyinosine[e]'	'1*L-gulono-1,4-lactone[c]'	'1*dADP(3-)[n]+1*dTTP[n]'	'1*proton[c]+1*2-Oxobutanoate[c]+1*Nicotinamide adenine dinucleotide - reduced[c]'
'1*Sodium[e]+1*L-asparagine[e]+1*L-valine[e]'	'1*proton[e]+1*Fe2+[e]'	'1*proton[c]+1*Folate[c]'		'1*ATP(4-)[c]+1*GMP[c]'	'1*4,8-dimethylnonanoyl carnitine[x]'	'1*L-gulono-1,4-lactone[r]'	'1*diglyceride[c]+1*sphingomyelin betaine[c]'	'1*proton[c]+1*R total[c]+1*sn-Glycero-3-phosphocholine[c]'
'1*Sodium[e]+1*L-asparagine[e]+1*L-serine[e]'	'1*proton[e]+1*hydrogenphosphate[e]+1*UMP(2-)[e]'	'1*proton[c]+1*D-glucuronate[c]'		'1*ATP(4-)[c]+1*1-phosphatidyl-1D-myo-inositol 5-phosphate(3-)[c]'	'1*dTDP[c]+1*dUDP(3-)[c]'	'1*Hydrogen peroxide[c]+1*proton[c]+1*2,5-dihydroxybenzoate[c]'	'1*dATP[m]'	'1*proton[c]+1*AMP[c]+1*dGDP[c]'
'1*Sodium[e]+1*L-asparagine[e]+1*L-valine[e]'	'1*proton[m]+1*acetoacetate[m]'	'1*proton[c]+1*Nicotinate[c]+1*alpha-D-Ribose 1-phosphate[c]'		'1*ATP(4-)[c]+1*pantetheine[c]'	'1*dTDP[m]+1*dUDP[m]'	'1*Hydrogen peroxide[c]+1*proton[c]+1*Methylmalonate[c]'	'1*dATP[n]'	'1*proton[c]+1*AMP[c]+1*5-Phospho-alpha-D-ribose 1-diphosphate[c]'
'1*Sodium[e]+1*L-cysteine[e]+1*Glycine[e]'	'1*proton[m]+1*acetone[m]'	'1*proton[c]+1*Nicotinamide adenine dinucleotide - reduced[c]+1*6,7-dihydrobiopterin[c]'		'1*ATP(4-)[c]+1*Pyridoxine[c]'	'1*dTTP[m]'	'1*Hydrogen peroxide[c]+1*Pyridoxal[c]'	'1*dATP[n]+1*({[(2R,3S,5R)-3-hydroxy-5-(5-methyl-2,4-dioxo-1,2,3,4-tetrahydropyrimidin-1-yl)oxolan-2-yl]methyl phosphonato}oxy)phosphonate[n]'	'1*proton[c]+1*Choline[c]+1*Glycerol 3-phosphate[c]'
'1*Sodium[e]+1*L-glutamine[e]+1*L-threonine[e]'	'1*proton[m]+1*ADP[m]+1*AMP(2-)[m]'	'1*proton[c]+1*Nicotinamide adenine dinucleotide - reduced[c]+1*Flavin adenine dinucleotide oxidized[c]'		'1*ATP(4-)[m]+1*1-phosphatidyl-1D-myo-inositol 5-phosphate(3-)[m]'	'1*estradiol[c]'	'1*Hydrogen peroxide[c]+2*Reduced glutathione[c]'	'1*dCMP(2-)[n]+1*UTP(4-)[n]'	'1*proton[c]+1*CMP[c]+1*cardiolipin[c]'
'1*Sodium[e]+1*L-glutamine[e]+1*L-valine[e]'	'1*proton[m]+1*L-argininium(1+)[m]+1*L-citrulline[m]'	'1*proton[c]+1*Nicotinamide adenine dinucleotide - reduced[c]+1*Xanthine[c]'		'1*ATP(4-)[m]+1*dTDP[m]'	'1*estradiol[r]'	'1*H2O[c]'	'1*dCTP[m]'	'1*proton[c]+1*CMP[c]+1*dUDP[c]'
'1*Sodium[e]+1*L-glutamine[e]+1*Glycine[e]'	'1*proton[m]+1*L-argininium(1+)[m]+1*Ornithine[m]'	'1*proton[c]+1*Nicotinamide adenine dinucleotide - reduced[c]+1*3alpha,7alpha-dihydroxy-5beta-cholestan-26-al[c]'		'1*ATP(4-)[m]+1*dUMP(2-)[m]'	'1*Flavin adenine dinucleotide oxidized[m]+1*cis,cis-palmito-7,10-dienoyl-CoA[m]'	'1*H2O[c]+1*N-acetyl-S-[2-carboxy-1-(1 H-imidazol-4-yl)ethyl]-L-cysteine[c]'	'1*dCTP[n]'	'1*proton[c]+1*CMP[c]+1*1-phosphatidyl-1D-myo-inositol(1-)[c]'
'1*Sodium[e]+1*L-glutamine[e]+1*L-isoleucine[e]'	'1*proton[m]+1*ATP(4-)[m]+1*pantetheine 4''-phosphate(2-)[m]'	'1*proton[c]+1*5-Phospho-alpha-D-ribose 1-diphosphate[c]+1*Nicotinate[c]'		'1*ATP(4-)[m]+1*GDP[m]'	'1*Flavin adenine dinucleotide oxidized[m]+1*Succinate[m]'	'1*H2O[c]+1*quinonoid dihydrobiopterin[c]'	'1*Deoxycytidine[c]'	'1*proton[c]+1*CMP[c]+1*Phosphatidylcholine[c]'
'1*Sodium[e]+1*L-glutamine[e]+1*L-serine[e]'	'1*proton[m]+1*L-citrulline[m]+1*L-histidine[m]'	'1*proton[c]+2*hydrogenphosphate[c]'		'1*ATP(4-)[m]+1*Glycerol[m]'	'1*Flavin adenine dinucleotide reduced[m]+1*trans,cis,cis-2,7,10-hexadecatrienoyl-CoA[m]'	'1*H2O[c]+1*O2''-4a-cyclic-tetrahydrobiopterin[c]'	'1*Deoxycytidine[e]'	'1*proton[c]+1*CMP[c]+1*phosphatidyl glycerol phosphate[c]'
'1*Sodium[e]+1*Glycine[e]+1*L-homoserine[e]'	'1*proton[m]+1*L-citrulline[m]+1*L-histidine[m]'	'1*proton[e]+1*L-argininium(1+)[e]+1*L-methionine[e]'		'1*ATP(3-)[n]+1*dCDP(3-)[n]'	'1*Flavin adenine dinucleotide reduced[m]+1*Fumarate[m]'	'1*H2O[c]+1*ATP(4-)[c]+1*arachidonoyl-CoA(4-)[c]'	'1*dGMP[c]'	'1*proton[c]+1*Coenzyme A[c]+1*dihydroceramide[c]'
'1*Sodium[e]+1*Glycine[e]+1*L-leucine[e]'	'1*proton[m]+1*Coenzyme A[m]+1*ADP[m]'	'1*proton[e]+1*Biotin[e]'		'1*ATP(3-)[n]+1*dCMP(2-)[n]'	'1*Folate[c]+1*hydroxide ion[c]'	'1*H2O[c]+1*ATP(4-)[c]+1*Reduced glutathione[c]'	'1*dGMP[m]'	'1*proton[c]+1*Coenzyme A[c]+1*Hydroxymethylglutaryl-CoA[c]'
'1*Sodium[e]+1*Glycine[e]+1*L-lysinium(1+)[e]'	'1*proton[m]+1*dGDP(2-)[m]+1*dUMP(2-)[m]'	'1*proton[e]+1*Folate[e]'		'1*ATP(3-)[n]+1*dIDP[n]'	'1*Folate[e]+1*hydroxide ion[e]'	'1*H2O[c]+1*dCTP[c]+1*Oxidized thioredoxin[c]'	'1*Deoxyguanosine[m]'	'1*proton[c]+1*CTP[c]+1*choline phosphate(1-)[c]'
'1*Sodium[e]+1*potassium[e]+2*Chloride[e]'	'1*proton[m]+1*Nicotinamide adenine dinucleotide - reduced[m]+1*3-oxopalmitoyl-CoA(4-)[m]'	'1*proton[e]+1*lysophosphatidylcholine[e]+1*R total 2 position[e]'		'1*ATP(3-)[n]+1*GDP(3-)[n]'	'1*D-Glucose 1-phosphate[c]'	'1*H2O[c]+1*dGMP[c]'	'1*dGTP[c]'	'1*proton[c]+1*IDP(3-)[c]+1*D-Glucose 6-phosphate[c]'
'1*Sodium[e]+1*L-phenylalanine[e]+1*L-proline[e]'	'1*proton[m]+1*Nicotinamide adenine dinucleotide - reduced[m]+1*(2S)-2-azaniumyl-4-{[(1R)-2-{[(2R)-2-[(4S)-4-azaniumyl-4-carboxylatobutanamido]-2-[(carboxylatomethyl)carbamoyl]ethyl]disulfanyl}-1-[(carboxylatomethyl)carbamoyl]ethyl]carbamoyl}butanoate[m]'	'1*proton[e]+1*hydrogenphosphate[e]+1*UDP(3-)[e]'		'1*ATP(3-)[n]+1*1-phosphatidyl-1D-myo-inositol 3,4-bisphosphate(5-)[n]'	'1*D-galactose[l]+1*keratan sulfate I, degradation product 33[l]'	'1*H2O[c]+1*dGTP[c]+1*Oxidized thioredoxin[c]'	'1*dGTP[c]+1*UMP[c]'	'1*proton[c]+1*(S)-lactate[c]'
'1*Sodium[e]+1*L-proline[e]+1*L-isoleucine[e]'	'1*proton[n]+2*hydrogenphosphate[n]'	'1*proton[e]+1*retinol[e]+1*R total 2 position[e]'		'1*ATP(3-)[n]+1*1-phosphatidyl-1D-myo-inositol 5-phosphate(3-)[n]'	'1*GDP-L-fucose(2-)[g]+1*((N-acetyl-D-glucosaminyl)2-(alpha-D-mannosyl)2-beta-D-mannosyl-diacetylchitobiosyl)-L-asparagine (protein)[g]'	'1*H2O[c]+1*leukotriene C4(2-)[c]'	'1*dGTP[m]+1*2''-deoxyuridine[m]'	'1*proton[c]+1*Nicotinamide adenine dinucleotide - reduced[c]+1*Oxaloacetate[c]'
'1*Sodium[e]+1*L-serine[e]+1*L-isoleucine[e]'	'1*proton[x]+1*ADP(3-)[x]+1*hydrogenphosphate[x]+1*taurochenodeoxycholate[x]'	'1*proton[g]+1*hydrogenphosphate[g]+1*UMP(2-)[g]'		'1*ATP(3-)[n]+1*UMP(2-)[n]'	'1*GDP-alpha-D-mannose(2-)[c]'	'1*H2O[c]+1*Leukotriene D4[c]'	'1*dGTP[n]'	'1*proton[c]+1*Nicotinamide adenine dinucleotide phosphate - reduced[c]+1*(2S)-1-hydroxy-3-oxooctadecan-2-aminium[c]'
'1*Sodium[e]+1*L-serine[e]+1*L-valine[e]'	'1*proton[x]+1*Coenzyme A[x]+1*Hydroxymethylglutaryl-CoA[x]'	'1*proton[g]+1*UDP(3-)[g]+1*D-galactosyl-N-acylsphingosine[g]'		'1*alpha-tocotrienol[c]'	'1*D-glucose[c]+1*glycogen, structure 3 (glycogenin-7[1,4-Glc])[c]'	'1*H2O[c]+1*leukotriene F4[c]'	'1*dGTP[n]+1*ADP(3-)[n]'	'1*proton[c]+1*Orotidine 5''-phosphate[c]'
'1*Nicotinamide adenine dinucleotide[c]+1*5-Methyltetrahydrofolate[c]'	'1*proton[x]+2*hydrogenphosphate[x]'	'1*proton[l]+1*N-acetyl-D-glucosamine[l]+1*sulfate[l]+1*keratan sulfate I, degradation product 26[l]'		'1*alpha-tocotrienol[e]'	'1*D-glucuronate[l]+1*hyaluronan degradation product 1[l]'	'1*H2O[c]+1*melatonin[c]'	'1*Dihydroxyacetone phosphate[x]'	'1*proton[c]+1*phosphatidate(2-)[c]+1*CTP[c]'
'1*Nicotinamide adenine dinucleotide[c]+1*FADH2(2-)[c]'	'1*Bicarbonate[c]+1*bis(beta-glucosyluronate)bilirubin[c]+1*Reduced glutathione[c]'	'1*proton[l]+1*D-glucuronate[l]'		'1*(R)-3-hydroxybutyrate[c]+1*(S)-lactate[c]'	'1*L-glutamate(1-)[m]+1*4-methyl-2-oxopentanoate[m]'	'1*H2O[c]+1*Nicotinamide adenine dinucleotide phosphate[c]+1*4 hydroxy retinoic acid[c]'	'1*dehydroascorbide(1-)[c]+2*Reduced glutathione[c]'	'1*proton[c]+1*5-Phospho-alpha-D-ribose 1-diphosphate[c]+1*Nicotinate[c]'
'1*Nicotinamide adenine dinucleotide[c]+1*L-gulonate[c]'	'1*Bicarbonate[c]+1*Reduced glutathione[c]+1*leukotriene C4(2-)[c]'	'1*proton[m]+1*ADP[m]+1*CMP(2-)[m]'		'1*(R)-3-hydroxybutyrate[e]+1*(S)-lactate[e]'	'1*L-glutamate(1-)[m]+1*Succinic semialdehyde[m]'	'1*H2O[c]+1*NMN[c]'	'1*Deoxyinosine[c]'	'1*proton[c]+1*pyruvate[c]+1*Nicotinamide adenine dinucleotide - reduced[c]'
'1*Nicotinamide adenine dinucleotide[x]+1*Coenzyme A[x]+1*Decanoyl-CoA (n-C10:0CoA)[x]+1*O2[x]+1*H2O[x]'	'1*Bicarbonate[c]+1*Reduced glutathione[c]+1*Leukotriene D4[c]'	'1*proton[m]+1*ADP[m]+1*dUMP(2-)[m]'		'1*bis(beta-glucosyluronate)bilirubin[c]'	'1*Glycine[c]+1*leukotriene E4(1-)[c]'	'1*H2O[c]+1*O2[c]+1*2-methyl-3-oxopropanoate[c]'	'1*Deoxyinosine[e]'	'1*proton[c]+1*L-serine[c]+1*Palmitoyl-CoA (n-C16:0CoA)[c]'
'1*Nicotinamide adenine dinucleotide[x]+1*Coenzyme A[x]+1*O2[x]+1*H2O[x]+1*Hexanoyl-CoA (n-C6:0CoA)[x]'	'1*Bicarbonate[c]+1*Reduced glutathione[c]+1*leukotriene E4(1-)[c]'	'1*proton[m]+1*ADP[m]+1*Glycerol 3-phosphate[m]'		'1*bis(beta-glucosyluronate)bilirubin[e]'	'1*glycogen, structure 1 (glycogenin-11[1,4-Glc])[c]'	'1*H2O[c]+1*O2[c]+1*Gentisate aldehyde[c]'	'1*dihomo-gamma-linolenic acid (n-6)[e]'	'1*proton[e]+1*cholesterol[e]+1*R total[e]'
'1*Nicotinamide adenine dinucleotide phosphate[c]'	'1*Bicarbonate[c]+1*Reduced glutathione[c]+1*leukotriene F4[c]'	'1*proton[m]+1*Nicotinamide adenine dinucleotide - reduced[m]+1*3-oxolaur-6-cis-enoyl-CoA[m]'		'1*bilirubin(2-)[c]'	'1*glycogen, structure 2 (glycogenin-1,6-{7[1,4-Glc], 4[1,4-Glc]})[c]'	'1*H2O[c]+1*Octadecenoyl-CoA (n-C18:1CoA)[c]'	'1*dTMP[c]'	'1*proton[m]+1*ATP(4-)[m]+1*pantetheine 4''-phosphate(2-)[m]'
'1*Nicotinamide adenine dinucleotide phosphate[r]'	'1*Bicarbonate[e]+1*bis(beta-glucosyluronate)bilirubin[e]+1*glutathionate(1-)[e]'	'1*proton[m]+1*Nicotinamide adenine dinucleotide - reduced[m]+1*Acetyl-CoA[m]+1*4-decenoylcoa[m]'		'1*Butanoyl-CoA[m]+1*L-Carnitine[m]'	'1*Reduced glutathione[c]'	'1*H2O[e]+1*hexaglutamyl folate (THF)[e]'	'1*dTMP[m]'	'1*proton[m]+1*Coenzyme A[m]+1*ADP[m]'
'1*Nicotinamide adenine dinucleotide phosphate[r]+1*zymosterol[r]'	'1*Bicarbonate[e]+1*glutathionate(1-)[e]+1*leukotriene C4(2-)[e]'	'1*proton[m]+1*Nicotinamide adenine dinucleotide - reduced[m]+1*Acetyl-CoA[m]+1*Flavin adenine dinucleotide reduced[m]+1*3,6-dodecadienoylcoa[m]'		'1*Biotin[c]'	'1*L-gulono-1,4-lactone[c]'	'1*H2O[e]+1*heptaglutamyl folate (THF)[e]'	'1*dTTP[c]'	'1*proton[m]+1*Nicotinamide adenine dinucleotide - reduced[m]+1*3-Oxododecanoyl-CoA[m]'
'1*Nicotinamide adenine dinucleotide phosphate - reduced[c]'	'1*Bicarbonate[e]+1*glutathionate(1-)[e]+1*Leukotriene D4[e]'	'1*proton[m]+1*Nicotinamide adenine dinucleotide - reduced[m]+1*Acetyl-CoA[m]+1*Flavin adenine dinucleotide reduced[m]+1*7,10-hexadecadienoylcoa[m]'		'1*Biotin[e]'	'1*L-gulono-1,4-lactone[r]'	'1*water[l]+1*coenzyme A(4-)[l]'	'1*dUMP(2-)[m]'	'1*proton[m]+1*Nicotinamide adenine dinucleotide phosphate - reduced[m]+1*trans-tetradec-2-enoyl-CoA(4-)[m]'
'1*Nicotinamide adenine dinucleotide phosphate - reduced[r]'	'1*Bicarbonate[e]+1*glutathionate(1-)[e]+1*leukotriene E4(1-)[e]'	'1*proton[m]+1*Nicotinamide adenine dinucleotide - reduced[m]+1*Acetyl-CoA[m]+1*Flavin adenine dinucleotide reduced[m]+1*5,8-tetradecadienoylcoa[m]'		'1*beta-tocopherol[c]'	'1*Hydrogen peroxide[c]+1*proton[c]+1*Methylmalonate[c]'	'1*H2O[m]+1*Glycine[m]+1*5,10-Methylenetetrahydrofolate[m]'	'1*Flavin adenine dinucleotide oxidized[m]+1*isobutyryl-CoA(4-)[m]'	'1*proton[m]+1*Nicotinamide adenine dinucleotide phosphate - reduced[m]+1*oxalatosuccinate(3-)[m]'
'1*Ammonium[c]+4*Sodium[c]+1*calcium(2+)[c]'	'1*Bicarbonate[e]+1*glutathionate(1-)[e]+1*leukotriene F4[e]'	'1*proton[m]+1*Nicotinamide adenine dinucleotide - reduced[m]+1*(2S)-2-azaniumyl-4-{[(1R)-2-{[(2R)-2-[(4S)-4-azaniumyl-4-carboxylatobutanamido]-2-[(carboxylatomethyl)carbamoyl]ethyl]disulfanyl}-1-[(carboxylatomethyl)carbamoyl]ethyl]carbamoyl}butanoate[m]'		'1*beta-tocopherol[e]'	'1*Hydrogen peroxide[c]+1*Ammonium[c]+1*Pyridoxal 5''-phosphate[c]'	'1*H2O[m]+1*Nicotinamide adenine dinucleotide[m]+1*Succinic semialdehyde[m]'	'1*Flavin adenine dinucleotide reduced[m]+1*2-Methylprop-2-enoyl-CoA[m]'	'1*proton[m]+1*Nicotinamide adenine dinucleotide phosphate - reduced[m]+1*(2S)-2-azaniumyl-4-{[(1R)-2-{[(2R)-2-[(4S)-4-azaniumyl-4-carboxylatobutanamido]-2-[(carboxylatomethyl)carbamoyl]ethyl]disulfanyl}-1-[(carboxylatomethyl)carbamoyl]ethyl]carbamoyl}butanoate[m]'
'1*O2[m]+1*cis-deca-4-enoyl-CoA[m]'	'1*palmitate[c]'	'1*proton[m]+1*Nicotinamide adenine dinucleotide phosphate - reduced[m]+1*2,4-decadienoylcoa[m]'		'1*butyryl carnitine[m]'	'1*H2O[c]+1*quinonoid dihydrobiopterin[c]'	'1*H2O[r]+1*Prostaglandin J2[r]'	'1*Fe2+[e]'	'1*proton[m]+1*ps_hs[m][m]'
'1*4-oxo-retinoic acid[c]'	'1*Hexadecanoate (n-C16:0)[r]'	'1*proton[m]+1*Nicotinamide adenine dinucleotide phosphate - reduced[m]+1*3alpha,7alpha,12alpha-trihydroxy-5beta-cholestan-26-al[m]'		'1*N-Carbamoyl-L-aspartate[e]'	'1*H2O[c]+1*O2''-4a-cyclic-tetrahydrobiopterin[c]'	'1*H2O[r]+1*delta12-Prostaglandin J2[r]'	'1*Farnesyl diphosphate[c]'	'1*proton[n]+1*dCMP(2-)[n]+1*UDP(3-)[n]'
'1*propionyl-carnitine[x]'	'1*Hexadecenoyl carnitine[c]'	'1*proton[r]+1*choline[r]+1*phosphatidate(2-)[r]'		'1*CDP[c]+1*dCDP[c]'	'1*H2O[c]+1*arachidyl coenzyme A[c]'	'1*proton[c]+1*3-dehydro-L-gulonate[c]'	'1*Farnesyl diphosphate[r]'	'1*proton[r]+1*Nicotinamide adenine dinucleotide phosphate - reduced[r]+1*presqualene diphosphate(3-)[r]'
'1*hydrogenphosphate[c]+1*Cytidine[c]'	'1*Hexadecenoyl carnitine[m]'	'1*proton[r]+1*NADH(2-)[r]+1*6-O-phosphonato-D-glucono-1,5-lactone(2-)[r]'		'1*CDP(3-)[n]+1*dGDP(2-)[n]'	'1*H2O[c]+1*ATP(4-)[c]+1*bis(beta-glucosyluronate)bilirubin[c]'	'1*proton[c]+1*Coenzyme A[c]+1*octadecenoate (n-C18:1)[c]'	'1*farnesyl pyrophosphate(3-)[x]'	'1*proton[r]+1*hydrogenphosphate[r]+1*UMP[r]'
'1*hydrogenphosphate[c]+1*1D-myo-inositol 1-phosphate(2-)[c]'	'1*trans-Hexadec-2-enoyl-CoA[m]+1*Ubiquinol-10[m]'	'1*proton[x]+1*Nicotinamide adenine dinucleotide - reduced[x]+1*3-Oxodecanoyl-CoA[x]'		'1*CDP(3-)[n]+1*GDP(3-)[n]'	'1*H2O[c]+1*ATP(4-)[c]+1*3'',5''-cyclic AMP(1-)[c]'	'1*proton[c]+1*dGDP[c]+1*dUMP[c]'	'1*Fumarate[c]+1*5-Amino-1-(5-Phospho-D-ribosyl)imidazole-4-carboxamide[c]'	'1*proton[x]+1*ADP(3-)[x]+1*hydrogenphosphate[x]+1*taurochenodeoxycholate[x]'
'1*hydrogenphosphate[c]+1*1D-myo-Inositol 3,4-bisphosphate[c]'	'1*Hydroxymethylglutaryl-CoA[c]'	'1*proton[x]+1*Nicotinamide adenine dinucleotide - reduced[x]+1*Acetyl-CoA[x]+1*Octanoyl-CoA (n-C8:0CoA)[x]+1*Hydrogen peroxide[x]'		'1*CDP-diacylglycerol(2-)[c]+1*myo-inositol[c]'	'1*H2O[c]+1*ATP(4-)[c]+1*L-glutamine[c]+1*UTP[c]'	'1*proton[c]+1*D-Glucose 1-phosphate[c]+1*UTP[c]'	'1*D-Glucose 1-phosphate[c]'	'1*proton[x]+1*(S)-lactate[x]'
'1*hydrogenphosphate[c]+1*1D-myo-inositol 3-phosphate(2-)[c]'	'1*Hydroxymethylglutaryl-CoA[x]'	'1*hyaluronan biosynthesis, precursor 1[e]'		'1*Choline[e]'	'1*H2O[c]+1*ATP(4-)[c]+1*lignocerate[c]'	'1*proton[c]+1*Nicotinamide adenine dinucleotide - reduced[c]+1*S-formylglutathionate(1-)[c]'	'1*D-Glucose 6-phosphate[c]'	'1*proton[x]+1*Nicotinamide adenine dinucleotide - reduced[x]+1*Acetyl-CoA[x]+1*Decanoyl-CoA (n-C10:0CoA)[x]'
'1*hydrogenphosphate[c]+1*Pyridoxal[c]'	'1*L-homoserine[e]+1*L-tryptophan[e]'	'1*Bicarbonate[c]+1*arachidonate[c]+1*Reduced glutathione[c]'		'1*choloyl-CoA(4-)[r]'	'1*H2O[c]+1*ATP(4-)[c]+1*linoleate[c]'	'1*proton[c]+1*Nicotinamide adenine dinucleotide - reduced[c]+1*D-glucose[c]'	'1*glycocholate[c]'	'1*Bicarbonate[c]+1*Reduced glutathione[c]+1*Leukotriene D4[c]'
'1*hydrogenphosphate[c]+1*Thiamin[c]'	'1*L-isoleucine[e]+1*L-tryptophan[e]'	'1*Bicarbonate[c]+1*Reduced glutathione[c]+1*prostaglandin H2(1-)[c]'		'1*cholesterol[l]'	'1*H2O[c]+1*ATP(4-)[c]+1*phylloquinone[c]'	'1*proton[c]+1*Nicotinamide adenine dinucleotide - reduced[c]+1*methylglyoxal[c]'	'1*glycocholate[e]'	'1*Bicarbonate[c]+1*Reduced glutathione[c]+1*leukotriene F4[c]'
'1*Propanoyl-CoA[c]'	'1*(S)-lactate[e]'	'1*Bicarbonate[c]+1*Reduced glutathione[c]+1*prostaglandin I2(1-)[c]'		'1*cholesterol[m]'	'1*H2O[c]+1*ATP(4-)[c]+1*phosphatidylserine[c]'	'1*proton[c]+1*Nicotinamide adenine dinucleotide phosphate - reduced[c]+1*D-glucurono-6,3-lactone[c]'	'1*GDP[c]+1*Reduced thioredoxin[c]'	'1*Bicarbonate[e]+1*glutathionate(1-)[e]+1*Leukotriene D4[e]'
'1*Diphosphate[c]+1*Orotidine 5''-phosphate[c]'	'1*L-lysinium(1+)[e]'	'1*Bicarbonate[c]+1*Sodium[c]'		'1*Citrate[c]+1*(S)-malate(2-)[c]'	'1*H2O[c]+1*dGMP[c]'	'1*proton[c]+1*Nicotinamide adenine dinucleotide phosphate - reduced[c]+1*D-glucuronate[c]'	'1*D-glucose[e]'	'1*Bicarbonate[e]+1*glutathionate(1-)[e]+1*leukotriene F4[e]'
'1*Diphosphate[e]'	'1*3-mercaptolactate-cysteine disulfide[c]'	'1*Bicarbonate[e]+1*arachidonate[e]+1*glutathionate(1-)[e]'		'1*Citrate[c]+1*oxalate(2-)[c]'	'1*H2O[c]+1*phosphorylase-limit dextrin (glycogenin-1,6{4[1,4-Glc], 4[1,4-Glc]})[c]'	'1*proton[c]+1*Nicotinamide adenine dinucleotide phosphate - reduced[c]+1*Oxidized thioredoxin[c]'	'1*L-glutamine[c]'	'1*L-histidine[e]+1*L-homoserine[e]'
'1*5-Phospho-alpha-D-ribose 1-diphosphate[c]+1*Orotate[c]'	'1*3-mercaptolactate-cysteine disulfide[e]'	'1*Bicarbonate[e]+1*glutathionate(1-)[e]+1*prostaglandin H2(1-)[e]'		'1*Citrate[c]+1*Phosphoenolpyruvate[c]'	'1*H2O[c]+1*sn-Glycero-3-phosphocholine[c]'	'1*proton[c]+1*Phosphoenolpyruvate[c]+1*dTDP[c]'	'1*L-glutamine[c]+1*Glycine[c]'	'1*L-homoserine[e]+1*L-histidine[e]'
'1*pyruvate[c]+1*acetoacetate[c]'	'1*Sodium[c]+1*L-asparagine[c]'	'1*Bicarbonate[e]+1*glutathionate(1-)[e]+1*prostaglandin I2(1-)[e]'		'1*Citrate[m]+1*(S)-malate(2-)[m]'	'1*H2O[c]+1*D-Glucosamine 6-phosphate[c]'	'1*proton[m]+1*oxalatosuccinate(3-)[m]'	'1*L-glutamine[c]+1*L-leucine[c]'	'1*L-isoleucine[c]'
'1*pyruvate[m]+1*ATP(4-)[m]+1*Bicarbonate[m]'	'1*Sodium[c]+1*2-deoxyadenosine[c]'	'1*Bicarbonate[e]+1*Sodium[e]'		'1*Citrate[m]+1*oxalate(2-)[m]'	'1*H2O[c]+1*GDP-4-dehydro-6-deoxy-alpha-D-mannose(2-)[c]'	'1*proton[m]+1*acetate[m]'	'1*L-glutamine[c]+1*L-phenylalanine[c]'	'1*myo-inositol[e]'
'1*ubiquinone-10[m]+1*Decanoyl-CoA (n-C10:0CoA)[m]'	'1*Sodium[c]+1*L-glutamate(1-)[c]+1*L-proline[c]'	'1*L-histidine[e]+1*L-tyrosine[e]'		'1*CMP[c]+1*UTP[c]'	'1*H2O[c]+1*Leukotriene D4[c]'	'1*proton[m]+1*H2O[m]+1*1-Pyrroline-5-carboxylate[m]'	'1*L-glutamine[e]'	'1*ITP(3-)[c]+1*D-glucose[c]'
'1*Ubiquinol-10[m]+1*trans-Dec-2-enoyl-CoA[m]'	'1*Sodium[c]+1*Glycine[c]'	'1*Hydroxymethylglutaryl-CoA[c]'		'1*CMP(2-)[n]+1*dGTP[n]'	'1*H2O[c]+1*lysophosphatidylcholine[c]'	'1*proton[m]+1*Nicotinamide adenine dinucleotide phosphate - reduced[m]+1*oxalatosuccinate(3-)[m]'	'1*L-glutamine[e]+1*Glycine[e]'	'1*lignocerate[c]'
'1*9-cis-retinol[c]'	'1*Sodium[c]+1*L-leucine[c]'	'1*L-lysinium(1+)[e]+1*Biotin[e]'		'1*CMP(2-)[n]+1*GTP(4-)[n]'	'1*H2O[c]+1*Nicotinamide adenine dinucleotide[c]+1*Gentisate aldehyde[c]'	'1*proton[m]+1*Nicotinamide adenine dinucleotide phosphate - reduced[m]+1*dihydrofolate(2-)[m]'	'1*L-glutamine[e]+1*L-leucine[e]'	'1*lignocerate[e]'
'1*11-cis-retinol[c]'	'1*Sodium[c]+1*L-methionine[c]'	'1*D-mannose[g]+1*(alpha-D-mannosyl)5-beta-D-mannosyl-diacetylchitobiosyl-L-asparagine (protein)[g]'		'1*CO2[c]+1*histamium[c]'	'1*H2O[c]+1*Nicotinamide adenine dinucleotide[c]+1*acetaldehyde[c]'	'1*proton[n]+1*ADP(3-)[n]+1*1-phosphatidyl-1D-myo-inositol 3,5-bisphosphate(5-)[n]'	'1*L-glutamine[e]+1*L-phenylalanine[e]'	'1*alpha-linolenate[c]'
'1*sebacicacid[c]'	'1*Sodium[c]+1*Taurine[c]'	'1*D-mannose[g]+1*(alpha-D-mannosyl)6-beta-D-mannosyl-diacetylchitobiosyl-L-asparagine (protein)[g]'		'1*CO2[c]+1*2-phenylethanaminium[c]'	'1*H2O[c]+1*Nicotinamide adenine dinucleotide[c]+1*Hypotaurine[c]'	'1*proton[n]+1*dCMP(2-)[n]+1*UDP(3-)[n]'	'1*L-Glutamate 5-semialdehyde[m]'	'1*lysophosphatidylcholine[c]'
'1*sebacicacid[x]'	'1*Sodium[e]+1*L-asparagine[e]'	'1*1D-myo-inositol 1-phosphate(2-)[c]'		'1*CO2[m]+1*S-Acetyldihydrolipoamide[m]'	'1*H2O[c]+1*Nicotinamide adenine dinucleotide phosphate[c]+1*3,4-Dihydroxymandelaldehyde[c]'	'1*Bicarbonate[c]+1*acetylcholine[c]+1*Reduced glutathione[c]'	'1*L-glutamate(1-)[c]+1*3-methyl-2-oxobutanoate[c]'	'1*lysophosphatidylcholine[e]'
'1*(6S)-5,6,7,8-tetrahydrofolate(2-)[e]'	'1*Sodium[e]+1*2-deoxyadenosine[e]'	'1*(R)-methylmalonyl-CoA(5-)[m]'		'1*CO2[m]+1*S-(2-Methylbutanoyl)-dihydrolipoamide[m]'	'1*H2O[c]+1*Nicotinamide adenine dinucleotide phosphate[c]+1*3,4-Dihydroxyphenylacetaldehyde[c]'	'1*Bicarbonate[c]+1*arachidonate[c]+1*Reduced glutathione[c]'	'1*Glycine[c]'	'1*L-lysinium(1+)[c]'
'1*L-threonine[e]'	'1*Sodium[e]+1*L-glutamate(1-)[e]+1*L-proline[e]'	'1*Sodium[c]+1*adrenic acid[c]'		'1*carbon dioxide[x]'	'1*H2O[c]+1*Nicotinamide adenine dinucleotide phosphate[c]+1*3-Methoxy-4-hydroxyphenylglycolaldehyde[c]'	'1*Bicarbonate[c]+1*Reduced glutathione[c]+1*20-hydroxy-arachidonate[c]'	'1*Glycine[c]+1*L-homoserine[c]'	'1*L-lysinium(1+)[c]+1*L-methionine[c]'
'1*L-tryptophan[c]+1*citr_L[e][c]'	'1*Sodium[e]+1*Glycine[e]'	'1*Sodium[c]+1*L-alanine[c]+1*L-cysteine[c]'		'1*Coenzyme A[c]'	'1*H2O[c]+1*Nicotinamide adenine dinucleotide phosphate[c]+1*6-Hydroxymelatonin[c]'	'1*Bicarbonate[c]+1*Reduced glutathione[c]+1*prostaglandin A1(1-)[c]'	'1*Glycine[c]+1*L-leucine[c]'	'1*L-lysinium(1+)[e]'
'1*L-tyrosine[c]+1*citr_L[e][c]'	'1*Sodium[e]+1*L-leucine[e]'	'1*Sodium[c]+1*L-alanine[c]+1*L-serine[c]'		'1*Coenzyme A[c]+1*lysophosphatidic acid[c]'	'1*H2O[c]+1*Nicotinamide adenine dinucleotide phosphate[c]+1*retinal[c]'	'1*Bicarbonate[c]+1*Reduced glutathione[c]+1*prostaglandin-a2[c]'	'1*Glycine[c]+1*L-methionine[c]'	'1*L-lysinium(1+)[e]+1*L-methionine[e]'
'1*UTP[c]+1*D-Fructose 6-phosphate[c]'	'1*Sodium[e]+1*L-methionine[e]'	'1*Sodium[c]+1*L-alanine[c]+1*L-glutamine[c]'		'1*Coenzyme A[c]+1*octadecenoyl carnitine[c]'	'1*H2O[c]+1*Nicotinamide adenine dinucleotide phosphate[c]+1*3alpha,7alpha-dihydroxy-5beta-cholestan-26-al[c]'	'1*Bicarbonate[c]+1*Reduced glutathione[c]+1*prostaglandin-b1[c]'	'1*Glycine[c]+1*L-proline[c]'	'1*(S)-malate(2-)[c]+1*cis-aconitate(3-)[c]'
'1*26-hydroxycholesterol[m]'	'1*Nicotinamide adenine dinucleotide[c]'	'1*Sodium[c]+1*L-argininium(1+)[c]+1*L-tryptophan[c]'		'1*Coenzyme A[c]+1*phosphatidate(2-)[c]'	'1*H2O[c]+1*O2[c]+1*2-methyl-3-oxopropanoate[c]'	'1*Bicarbonate[c]+1*Reduced glutathione[c]+1*prostaglandin-b2[c]'	'1*Glycine[c]+1*L-tryptophan[c]'	'1*(S)-malate(2-)[m]+1*cis-aconitate(3-)[m]'
'1*26-hydroxycholesterol[r]'	'1*Nicotinamide adenine dinucleotide[c]+1*(S)-propane-1,2-diol[c]'	'1*Sodium[c]+1*L-argininium(1+)[c]+1*L-tyrosine[c]'		'1*Coenzyme A[c]+1*propionyl-carnitine[c]'	'1*H2O[c]+1*O2[c]+1*Pyridoxamine 5''-phosphate[c]'	'1*Bicarbonate[c]+1*Reduced glutathione[c]+1*prostaglandin C1(1-)[c]'	'1*Glycine[e]+1*L-homoserine[e]'	'1*L-methionine[c]+1*L-valine[c]'
'1*7alpha,26-dihydroxycholesterol[r]'	'1*Nicotinamide adenine dinucleotide[c]+1*5-Methyltetrahydrofolate[c]'	'1*Sodium[c]+1*L-asparagine[c]'		'1*Coenzyme A[c]+1*taurocholic acid[c]'	'1*H2O[c]+1*Octadecenoyl-CoA (n-C18:1CoA)[c]'	'1*Bicarbonate[c]+1*Reduced glutathione[c]+1*prostaglandin-c2[c]'	'1*Glycine[e]+1*L-leucine[e]'	'1*L-methionine[e]+1*L-valine[e]'
'1*D-xylulose 5-phosphate(2-)[c]'	'1*Nicotinamide adenine dinucleotide[c]+1*L-arabinitol[c]'	'1*Sodium[c]+1*L-asparagine[c]+1*L-threonine[c]'		'1*Coenzyme A[m]+1*L-2-amino-3-oxobutanoic acid[m]'	'1*H2O[c]+1*phosphatidylinositol 4,5-bisphosphate[c]'	'1*Bicarbonate[c]+1*Reduced glutathione[c]+1*prostaglandin-d1[c]'	'1*Glycine[e]+1*L-methionine[e]'	'1*(R)-methylmalonyl-CoA(5-)[m]'
'2*ADP[c]+2*proton[c]+1*hydrogenphosphate[c]+1*L-glutamate(1-)[c]+1*Carbamoyl phosphate[c]'	'1*Nicotinamide adenine dinucleotide[c]+1*L-cysteine[c]+1*3-Mercaptolactate[c]'	'1*Sodium[c]+1*L-asparagine[c]+1*L-isoleucine[c]'		'1*Coenzyme A[m]+1*3-oxolaur-6-cis-enoyl-CoA[m]'	'1*H2O[c]+1*(2S,3R)-2-azaniumyl-3-hydroxyoctadecyl phosphate[c]'	'1*Bicarbonate[c]+1*Reduced glutathione[c]+1*prostaglandin-d3[c]'	'1*Glycine[e]+1*L-proline[e]'	'1*Sodium[c]+1*L-alanine[c]+1*Ornithine[c]'
'2*proton[c]+1*AMP[c]+1*alpha-D-Ribose 5-phosphate[c]'	'1*Nicotinamide adenine dinucleotide[c]+1*L-gulonate[c]'	'1*Sodium[c]+1*Chloride[c]+1*Taurine[c]'		'1*Coenzyme A[m]+1*3-oxo-cis-8-tetradecenoyl-CoA[m]'	'1*H2O[e]'	'1*Bicarbonate[c]+1*Reduced glutathione[c]+1*prostaglandin-e3[c]'	'1*Glycine[e]+1*L-tryptophan[e]'	'1*Sodium[c]+1*L-alanine[c]+1*L-threonine[c]'
'2*proton[c]+1*Nicotinamide adenine dinucleotide - reduced[c]+1*5,10-Methylenetetrahydrofolate[c]'	'1*Nicotinamide adenine dinucleotide[c]+1*(S)-lactate[c]'	'1*Sodium[c]+1*cervonic acid, C22:6 n-3[c]'		'1*Coenzyme A[m]+1*S-Acetyldihydrolipoamide[m]'	'1*H2O[e]+1*Phosphatidylcholine[e]'	'1*Bicarbonate[c]+1*Reduced glutathione[c]+1*prostaglandin-f1alpha[c]'	'1*Glycine[m]'	'1*Sodium[c]+1*L-alanine[c]+1*L-leucine[c]'
'2*proton[c]+1*hydrogenphosphate[c]+1*GDP[c]+1*N6-(1,2-Dicarboxyethyl)-AMP[c]'	'1*Nicotinamide adenine dinucleotide[c]+1*(S)-lactaldehyde[c]'	'1*Sodium[c]+1*L-cysteine[c]+1*citr_L[e][c]'		'1*Coenzyme A[m]+1*L-Octanoylcarnitine[m]'	'1*H2O[e]+1*UDP(3-)[e]'	'1*Bicarbonate[c]+1*Reduced glutathione[c]+1*prostaglandin-f2beta[c]'	'1*Glycerol[c]'	'1*Sodium[c]+1*L-alanine[c]+1*L-threonine[c]'
'3*O2[r]+3*proton[r]+3*Nicotinamide adenine dinucleotide phosphate - reduced[r]+1*14-demethyllanosterol[r]'	'1*Nicotinamide adenine dinucleotide[c]+1*5,6,7,8-tetrahydrobiopterin[c]'	'1*Sodium[c]+1*L-cysteine[c]+1*Glycine[c]'		'1*Coenzyme A[m]+1*S-(2-Methylbutanoyl)-dihydrolipoamide[m]'	'1*H2O[e]+1*cholesterol ester[e]'	'1*Bicarbonate[c]+1*Reduced glutathione[c]+1*prostaglandin-g2[c]'	'1*Glycerol[e]'	'1*Sodium[c]+1*L-argininium(1+)[c]+1*L-homoserine[c]'
'4*H2O[r]+3*Nicotinamide adenine dinucleotide phosphate[r]+1*4-Methylzymosterol intermediate 1[r]'	'1*Nicotinamide adenine dinucleotide[m]+1*(S)-3-Hydroxyhexadecanoyl-CoA[m]'	'1*Sodium[c]+1*L-glutamine[c]+1*L-homoserine[c]'		'1*Coenzyme A[m]+1*3-Oxohexanoyl-CoA[m]'	'1*water[l]+1*hexaglutamyl folate (DHF)[l]'	'1*Bicarbonate[c]+1*Reduced glutathione[c]+1*leukotriene A4(1-)[c]'	'1*L-gulonate[c]'	'1*Sodium[c]+1*L-argininium(1+)[c]+1*L-leucine[c]'
'4*proton[m]+4*Nicotinamide adenine dinucleotide - reduced[m]+4*Acetyl-CoA[m]+3*Flavin adenine dinucleotide reduced[m]+1*Octanoyl-CoA (n-C8:0CoA)[m]'	'1*Nicotinamide adenine dinucleotide[m]+1*(S)-malate(2-)[m]'	'1*Sodium[c]+1*Glycine[c]+1*Ornithine[c]'		'1*Coenzyme A[m]+1*acetoacetyl-CoA(4-)[m]'	'1*water[l]+1*heptaglutamyl folate (DHF)[l]'	'1*Bicarbonate[c]+1*Reduced glutathione[c]+1*Leukotriene D4[c]'	'1*L-gulonate[r]'	'1*Sodium[c]+1*L-lysinium(1+)[c]+1*L-homoserine[c]'
'4*Sodium[c]+1*ammonium[c]+1*calcium(2+)[c]'	'1*Nicotinamide adenine dinucleotide[m]+1*L-proline[m]'	'1*Sodium[c]+1*L-histidine[c]+1*L-homoserine[c]'		'1*Coenzyme A[m]+1*butyryl carnitine[m]'	'1*water[l]+1*hyaluronan[l]'	'1*Bicarbonate[c]+1*Reduced glutathione[c]+1*leukotriene F4[c]'	'1*Hydrogen peroxide[c]+1*Xanthine[c]'	'1*Sodium[c]+1*L-lysinium(1+)[c]+1*L-tryptophan[c]'
	'1*Nicotinamide adenine dinucleotide[m]+2*glutathionate(1-)[m]'	'1*Sodium[c]+1*L-histidine[c]+1*L-tyrosine[c]'		'1*Coenzyme A[m]+1*CO2[m]+1*5-Amino-4-oxopentanoate[m]'	'1*water[l]+1*hyaluronan degradation product 1[l]'	'1*Bicarbonate[c]+1*Reduced glutathione[c]+1*prostaglandin D2(1-)[c]'	'1*hydrogen peroxide[n]+1*dioxygen[n]'	'1*Sodium[c]+1*L-methionine[c]+1*L-proline[c]'
	'1*Nicotinamide adenine dinucleotide[x]'	'1*Sodium[c]+1*L-leucine[c]+1*L-valine[c]'		'1*Coenzyme A[m]+1*GTP[m]+1*Succinate[m]'	'1*water[l]+1*keratan sulfate I, degradation product 24[l]'	'1*Bicarbonate[e]+1*acetylcholine[e]+1*glutathionate(1-)[e]'	'1*H2O[c]+1*2,3-bisphosphonato-D-glycerate(5-)[c]'	'1*Sodium[c]+1*L-threonine[c]'
	'1*Nicotinamide adenine dinucleotide phosphate[c]+1*(S)-propane-1,2-diol[c]'	'1*Sodium[c]+1*L-lysinium(1+)[c]'		'1*Coenzyme A[m]+1*11-octadecenoyl carnitine[m]'	'1*water[l]+1*keratan sulfate I, degradation product 32[l]'	'1*Bicarbonate[e]+1*arachidonate[e]+1*glutathionate(1-)[e]'	'1*H2O[c]+1*(24R)-24,25-dihydroxycalciol[c]+1*Nicotinamide adenine dinucleotide phosphate[c]'	'1*Sodium[e]+1*L-alanine[e]+1*L-leucine[e]'
	'1*Nicotinamide adenine dinucleotide phosphate[c]+1*hydroxyacetone[c]'	'1*Sodium[c]+1*L-methionine[c]+1*L-phenylalanine[c]'		'1*Coenzyme A[m]+1*octadecenoyl carnitine[m]'	'1*H2O[m]+1*Coenzyme A[m]+1*Nicotinamide adenine dinucleotide[m]+1*trans-Dec-2-enoyl-CoA[m]'	'1*Bicarbonate[e]+1*glutathionate(1-)[e]+1*20-hydroxy-arachidonate[e]'	'1*H2O[c]+1*AMP[c]'	'1*Sodium[e]+1*L-alanine[e]+1*L-threonine[e]'
	'1*Nicotinamide adenine dinucleotide phosphate[c]+1*(S)-malate(2-)[c]'	'1*Sodium[c]+1*Ornithine[c]+1*L-leucine[c]'		'1*Coenzyme A[r]'	'1*H2O[m]+1*trans-dodec-2-enoyl-CoA(4-)[m]'	'1*Bicarbonate[e]+1*glutathionate(1-)[e]+1*prostaglandin A1(1-)[e]'	'1*H2O[c]+1*ATP(4-)[c]+1*L-aspartate(1-)[c]+1*L-glutamine[c]'	'1*Sodium[e]+1*L-alanine[e]+1*L-threonine[e]'
	'1*Nicotinamide adenine dinucleotide phosphate[c]+1*9-cis-retinol[c]'	'1*Sodium[c]+1*Ornithine[c]+1*L-tryptophan[c]'		'1*Coenzyme A[x]+1*3-oxopalmitoyl-CoA(4-)[x]'	'1*H2O[m]+1*(S)-methylmalonyl-CoA(5-)[m]'	'1*Bicarbonate[e]+1*glutathionate(1-)[e]+1*prostaglandin-a2[e]'	'1*H2O[c]+1*dADP[c]+1*Oxidized thioredoxin[c]'	'1*Sodium[e]+1*L-argininium(1+)[e]+1*L-homoserine[e]'
	'1*Nicotinamide adenine dinucleotide phosphate[c]+1*11-cis-retinol[c]'	'1*Sodium[c]+1*L-serine[c]+1*L-homoserine[c]'		'1*Coenzyme A[x]+1*L-Octanoylcarnitine[x]'	'1*H2O[m]+1*Nicotinamide adenine dinucleotide[m]+1*2-methyl-3-oxopropanoate[m]'	'1*Bicarbonate[e]+1*glutathionate(1-)[e]+1*prostaglandin-b1[e]'	'1*H2O[c]+1*dGDP[c]+1*Oxidized thioredoxin[c]'	'1*Sodium[e]+1*L-argininium(1+)[e]+1*L-leucine[e]'
	'1*Nicotinamide adenine dinucleotide phosphate - reduced[c]'	'1*Sodium[c]+1*L-serine[c]+1*L-tyrosine[c]'		'1*Coenzyme A[x]+1*O-acetylcarnitine[x]'	'1*H2O[m]+1*Nicotinamide adenine dinucleotide phosphate[m]+1*3alpha,7alpha,12alpha-Trihydroxy-5beta-cholestanoate[m]'	'1*Bicarbonate[e]+1*glutathionate(1-)[e]+1*prostaglandin-b2[e]'	'1*H2O[c]+1*Fumarate[c]'	'1*Sodium[e]+1*L-lysinium(1+)[e]+1*L-homoserine[e]'
	'1*Nicotinamide adenine dinucleotide phosphate - reduced[r]'	'1*Sodium[c]+1*Taurine[c]'		'1*Coenzyme A[x]+1*ATP(4-)[x]+1*(2R,6S,10S)-pristanate[x]'	'1*H2O[m]+1*Thiamine diphosphate[m]'	'1*Bicarbonate[e]+1*glutathionate(1-)[e]+1*prostaglandin C1(1-)[e]'	'1*H2O[c]+1*Glycine[c]+1*5,10-Methylenetetrahydrofolate[c]'	'1*Sodium[e]+1*L-lysinium(1+)[e]+1*L-tryptophan[e]'
	'1*Ammonium[c]'	'1*Sodium[c]+1*taurocholic acid[c]'		'1*Coenzyme A[x]+1*ATP(4-)[x]+1*phytanate[x]'	'1*water[n]'	'1*Bicarbonate[e]+1*glutathionate(1-)[e]+1*prostaglandin-c2[e]'	'1*H2O[c]+1*IMP[c]'	'1*Sodium[e]+1*L-methionine[e]+1*L-proline[e]'
	'1*Ammonium[c]+1*ATP(4-)[c]+1*L-glutamate(1-)[c]'	'1*Sodium[c]+1*L-threonine[c]+1*L-homoserine[c]'		'1*Coenzyme A[x]+1*glycocholate[x]'	'1*H2O[r]+1*Cholesterol-ester-ol[r]'	'1*Bicarbonate[e]+1*glutathionate(1-)[e]+1*prostaglandin-d1[e]'	'1*H2O[c]+1*Nicotinamide adenine dinucleotide[c]+1*(S)-lactaldehyde[c]'	'1*Sodium[e]+1*Ornithine[e]+1*L-alanine[e]'
	'1*Ammonium[c]+1*pyruvate[c]'	'1*Sodium[c]+1*L-threonine[c]+1*L-tyrosine[c]'		'1*Coenzyme A[x]+1*L-palmitoylcarnitine[x]'	'1*H2O[r]+1*NAD(1-)[r]+1*13-cis-retinal[r]'	'1*Bicarbonate[e]+1*glutathionate(1-)[e]+1*prostaglandin-d3[e]'	'1*H2O[c]+1*Nicotinamide adenine dinucleotide phosphate[c]+1*betaine aldehyde[c]'	'1*Sodium[e]+1*L-threonine[e]'
	'1*Ammonium[m]'	'1*Sodium[c]+1*L-threonine[c]+1*L-homoserine[c]'		'1*creatine[c]'	'1*H2O[r]+1*Nicotinamide adenine dinucleotide phosphate[r]+1*7alpha,26-dihydroxycholesterol[r]'	'1*Bicarbonate[e]+1*glutathionate(1-)[e]+1*prostaglandin-e3[e]'	'1*H2O[c]+1*Nicotinamide adenine dinucleotide phosphate[c]+1*methylglyoxal[c]'	'1*Nicotinate[c]'
	'1*O2[c]+1*Hydrogen peroxide[c]'	'1*Sodium[c]+1*L-tyrosine[c]+1*L-tryptophan[c]'		'1*creatine[e]'	'1*H2O[x]+1*adipoylcoa[x]'	'1*Bicarbonate[e]+1*glutathionate(1-)[e]+1*prostaglandin-f1alpha[e]'	'1*H2O[c]+1*O2[c]+1*Hypoxanthine[c]'	'1*Nicotinamide adenine dinucleotide[c]+1*(S)-lactate[c]'
	'1*O2[c]+1*proton[c]+1*calcidiol[c]+1*Nicotinamide adenine dinucleotide phosphate - reduced[c]'	'1*Sodium[c]+1*L-valine[c]+1*L-leucine[c]'		'1*ceramide 1-phosphate(2-)[e]'	'1*H2O[x]+1*dodecanedioylcoa[x]'	'1*Bicarbonate[e]+1*glutathionate(1-)[e]+1*prostaglandin-f2beta[e]'	'1*H2O[c]+1*Octadecenoyl-CoA (n-C18:1CoA)[c]'	'1*Nicotinamide adenine dinucleotide[c]+1*(R)-lactaldehyde[c]'
	'1*O2[c]+1*proton[c]+1*Nicotinamide adenine dinucleotide - reduced[c]+1*dihydroceramide[c]'	'1*Sodium[e]+1*adrenic acid[e]'		'1*L-Carnitine[c]+1*L-Octanoylcarnitine[c]'	'1*H2O[x]+1*phytanoyl-CoA(4-)[x]'	'1*Bicarbonate[e]+1*glutathionate(1-)[e]+1*prostaglandin-g2[e]'	'1*H2O[c]+1*phosphatidyl glycerol phosphate[c]'	'1*Nicotinamide adenine dinucleotide[c]+1*(S)-malate(2-)[c]'
	'1*O2[c]+1*proton[c]+1*Nicotinamide adenine dinucleotide phosphate - reduced[c]+1*melatonin[c]'	'1*Sodium[e]+1*L-alanine[e]+1*L-glutamine[e]'		'1*L-Carnitine[c]+1*L-Octanoylcarnitine[c]'	'1*proton[c]+1*5-amino-1-(5-phospho-D-ribosyl)imidazole-4-carboxylate[c]'	'1*Bicarbonate[e]+1*glutathionate(1-)[e]+1*Leukotriene D4[e]'	'1*H2O[e]+1*CO2[e]'	'1*Nicotinamide adenine dinucleotide[c]+1*xylitol[c]'
	'1*O2[c]+1*proton[c]+1*Nicotinamide adenine dinucleotide phosphate - reduced[c]+1*5beta-cholestane-3alpha,7alpha,12alpha,26-tetrol[c]'	'1*Sodium[e]+1*L-alanine[e]+1*L-cysteine[e]'		'1*L-Carnitine[c]+1*O-acetylcarnitine[c]'	'1*proton[c]+1*oxalatosuccinate(3-)[c]'	'1*Bicarbonate[e]+1*glutathionate(1-)[e]+1*leukotriene F4[e]'	'1*H2O[e]+1*cholesterol ester[e]'	'1*Nicotinamide adenine dinucleotide[m]+1*(S)-3-Hydroxydodecanoyl-CoA[m]'
	'1*O2[c]+2*13-cis-retinoate[c]'	'1*Sodium[e]+1*L-alanine[e]+1*L-serine[e]'		'1*L-Carnitine[c]+1*Hexadecanoate (n-C16:0)[c]'	'1*proton[c]+1*R total[c]+1*sn-Glycero-3-phosphocholine[c]'	'1*Bicarbonate[e]+1*glutathionate(1-)[e]+1*prostaglandin D2(1-)[e]'	'1*H2O[m]+1*2-Methylprop-2-enoyl-CoA[m]'	'1*Nicotinamide adenine dinucleotide[m]+1*Glycine[m]+1*5,6,7,8-Tetrahydrofolate[m]'
	'1*O2[m]+1*H2O[m]+1*hydrogensulfite[m]'	'1*Sodium[e]+1*L-argininium(1+)[e]+1*L-tryptophan[e]'		'1*L-Carnitine[c]+1*palmitoleate[c]'	'1*proton[c]+1*L-argininium(1+)[c]+1*Ornithine[c]'	'1*Bicarbonate[e]+1*leukotriene A4(1-)[e]+1*glutathionate(1-)[e]'	'1*H2O[m]+1*Nicotinamide adenine dinucleotide phosphate[m]+1*4-ammoniobutanal[m]'	'1*Nicotinamide adenine dinucleotide[m]+1*Isocitrate[m]'
	'1*O2[x]'	'1*Sodium[e]+1*L-argininium(1+)[e]+1*L-tyrosine[e]'		'1*L-Carnitine[c]+1*octadecenoate (n-C18:1)[c]'	'1*proton[c]+1*L-argininium(1+)[c]+1*L-histidine[c]'	'1*palmitate[c]'	'1*H2O[m]+1*Nicotinamide adenine dinucleotide phosphate[m]+1*Succinic semialdehyde[m]'	'1*Nicotinamide adenine dinucleotide[m]+1*(S)-malate(2-)[m]'
	'1*O2[x]+2*H2O[x]'	'1*Sodium[e]+1*L-asparagine[e]+1*L-isoleucine[e]'		'1*L-Carnitine[c]+1*Octadecenoyl-CoA (n-C18:1CoA)[c]'	'1*proton[c]+1*Choline[c]+1*Glycerol 3-phosphate[c]'	'1*Hexadecanoate (n-C16:0)[e]'	'1*H2O[r]+1*Prostaglandin J2[r]'	'1*Nicotinamide adenine dinucleotide[x]'
	'1*Octanoyl-CoA (n-C8:0CoA)[x]+1*L-Carnitine[x]'	'1*Sodium[e]+1*L-asparagine[e]'		'1*L-Carnitine[c]+1*propionyl-carnitine[c]'	'1*proton[c]+1*L-citrulline[c]+1*L-histidine[c]'	'1*palmitate[l]'	'1*H2O[r]+1*delta12-Prostaglandin J2[r]'	'1*Nicotinamide adenine dinucleotide[x]+1*Coenzyme A[x]+1*H2O[x]+1*trans-Dodec-2-enoyl-CoA[x]'
	'1*octadecenoate (n-C18:1)[e]'	'1*Sodium[e]+1*L-asparagine[e]+1*L-threonine[e]'		'1*L-Carnitine[c]+1*stearidonic acid C18:4, n-3[c]'	'1*proton[c]+1*CMP[c]+1*Phosphatidylcholine[c]'	'1*Hexadecenoate (n-C16:1)[c]'	'1*H2O[r]+1*D-glucurono-6,3-lactone[r]'	'1*Nicotinamide adenine dinucleotide phosphate[c]+1*Isocitrate[c]'
	'1*octadecenoyl carnitine[c]'	'1*Sodium[e]+1*Chloride[e]+1*Taurine[e]'		'1*L-Carnitine[m]+1*L-Octanoylcarnitine[m]'	'1*proton[c]+1*Coenzyme A[c]+1*arachidate[c]'	'1*Hexadecenoate (n-C16:1)[e]'	'1*H2O[r]+1*NAD(1-)[r]+1*13-cis-retinal[r]'	'1*Nicotinamide adenine dinucleotide phosphate[c]+1*sphinganine(1+)[c]'
	'1*octadecenoyl carnitine[m]'	'1*Sodium[e]+1*cervonic acid, C22:6 n-3[e]'		'1*L-Carnitine[m]+1*Octanoyl-CoA (n-C8:0CoA)[m]'	'1*proton[c]+1*Coenzyme A[c]+1*octadecenoate (n-C18:1)[c]'	'1*palmitoleate[l]'	'1*proton[c]+1*3-methyl-2-oxobutanoate[c]'	'1*Nicotinamide adenine dinucleotide phosphate[m]+1*Tetradecanoyl-CoA (n-C14:0CoA)[m]'
	'1*phosphatidylinositol 4,5-bisphosphate[c]'	'1*Sodium[e]+1*L-cysteine[e]+1*L-citrulline[e]'		'1*L-Carnitine[m]+1*11-octadecenoylcoa[m]'	'1*proton[c]+1*CTP[c]+1*choline phosphate(1-)[c]'	'1*L-histidine[c]'	'1*proton[c]+1*L-ascorbate[c]+1*Oxidized glutathione[c]'	'1*Nicotinamide adenine dinucleotide phosphate[m]+2*glutathionate(1-)[m]'
	'1*phosphatidylinositol 4,5-bisphosphate[n]'	'1*Sodium[e]+1*L-cysteine[e]+1*Glycine[e]'		'1*L-Carnitine[m]+1*Octadecenoyl-CoA (n-C18:1CoA)[m]'	'1*proton[c]+1*GDP[c]+1*D-Mannose 1-phosphate[c]'	'1*L-homoserine[e]+1*L-tryptophan[e]'	'1*proton[c]+1*CMP[c]+1*cardiolipin[c]'	'1*Nicotinamide adenine dinucleotide phosphate[r]+1*cholesterol[r]'
	'1*hydrogenphosphate[c]+1*AMP[c]'	'1*Sodium[e]+1*L-glutamine[e]+1*L-homoserine[e]'		'1*(R)-carnitine[r]'	'1*proton[c]+1*D-glucuronate[c]'	'1*4 hydroxy retinoic acid[c]'	'1*proton[c]+1*CMP[c]+1*Phosphatidylcholine[c]'	'1*Nicotinamide adenine dinucleotide phosphate[r]+1*Diphosphate[r]+1*squalene[r]'
	'1*hydrogenphosphate[c]+1*Deoxyguanosine[c]'	'1*Sodium[e]+1*L-homoserine[e]+1*L-histidine[e]'		'1*(R)-carnitine[r]+1*palmitate[r]'	'1*proton[c]+1*IDP(3-)[c]+1*D-Mannose 6-phosphate[c]'	'1*4 hydroxy retinoic acid[n]'	'1*proton[c]+1*CMP[c]+1*phosphatidyl glycerol phosphate[c]'	'1*Nicotinamide adenine dinucleotide phosphate - reduced[c]+1*2-Oxoglutarate[c]+1*CO2[c]'
	'1*hydrogenphosphate[c]+1*Glycerol 3-phosphate[c]'	'1*Sodium[e]+1*L-leucine[e]+1*L-valine[e]'		'1*(R)-carnitine[r]+1*Hexadecenoate (n-C16:1)[r]'	'1*proton[c]+1*Sodium[c]'	'1*Hypoxanthine[c]+1*alpha-D-Ribose 1-phosphate[c]'	'1*proton[c]+1*Coenzyme A[c]+1*dihydroceramide[c]'	'1*Norepinephrine[c]'
	'1*hydrogenphosphate[c]+1*methylglyoxal[c]'	'1*Sodium[e]+1*L-lysinium(1+)[e]'		'1*(R)-carnitine[r]+1*octadecenoate (n-C18:1)[r]'	'1*proton[c]+1*Sodium[c]+1*Glycine[c]'	'1*Isocitrate[c]+1*cis-aconitate(3-)[c]'	'1*proton[c]+1*Coenzyme A[c]+1*octadecenoate (n-C18:1)[c]'	'1*Norepinephrine[e]'
	'1*hydrogenphosphate[c]+1*1-phosphatidyl-1D-myo-inositol 4-phosphate(3-)[c]'	'1*Sodium[e]+1*L-methionine[e]+1*L-phenylalanine[e]'		'1*(R)-carnitine[r]+1*stearidonic acid C18:4, n-3[r]'	'1*proton[c]+1*Nicotinate[c]+1*alpha-D-Ribose 1-phosphate[c]'	'1*Isocitrate[c]+1*oxalate(2-)[c]'	'1*proton[c]+1*CTP[c]+1*choline phosphate(1-)[c]'	'1*Octanoyl-CoA (n-C8:0CoA)[c]'
	'1*hydrogenphosphate[c]+1*Uridine[c]'	'1*Sodium[e]+1*Ornithine[e]+1*Glycine[e]'		'1*L-Carnitine[x]+1*L-Octanoylcarnitine[x]'	'1*proton[c]+1*Nicotinamide adenine dinucleotide - reduced[c]+1*3-Phospho-D-glyceroyl phosphate[c]'	'1*Isocitrate[m]'	'1*proton[c]+1*L-glutamate(1-)[c]+1*AMP[c]+1*Diphosphate[c]+1*L-asparagine[c]'	'1*Orotate[c]'
	'1*hydrogenphosphate[e]+1*Uridine[e]'	'1*Sodium[e]+1*Ornithine[e]+1*L-leucine[e]'		'1*L-Carnitine[x]+1*propionyl-carnitine[x]'	'1*proton[c]+1*Nicotinamide adenine dinucleotide - reduced[c]+1*7,8-Dihydrofolate[c]'	'1*Isocitrate[m]+1*cis-aconitate(3-)[m]'	'1*proton[c]+1*IDP(3-)[c]+1*D-Glucose 6-phosphate[c]'	'1*1-phosphatidyl-1D-myo-inositol 4-phosphate(3-)[c]'
	'1*hydrogenphosphate[m]+1*Glycerol 3-phosphate[m]'	'1*Sodium[e]+1*Ornithine[e]+1*L-tryptophan[e]'		'1*L-cysteine[c]+1*L-serine[c]'	'1*proton[c]+1*Nicotinamide adenine dinucleotide - reduced[c]+1*D-glucose[c]'	'1*Isocitrate[m]+1*oxalate(2-)[m]'	'1*proton[c]+1*L-lysinium(1+)[c]+1*L-histidine[c]'	'1*1-phosphatidyl-1D-myo-inositol 4-phosphate(3-)[n]'
	'1*Palmitoyl-CoA (n-C16:0CoA)[m]+1*ubiquinone-10[m]'	'1*Sodium[e]+1*L-serine[e]+1*L-homoserine[e]'		'1*L-cysteine[c]+1*L-tryptophan[c]'	'1*proton[c]+1*Nicotinamide adenine dinucleotide - reduced[c]+1*(R)-lactaldehyde[c]'	'1*potassium[c]'	'1*proton[c]+1*Nicotinamide adenine dinucleotide - reduced[c]+1*3-dehydro-L-gulonate[c]'	'1*1-phosphatidyl-1D-myo-inositol(1-)[n]+1*hydrogenphosphate[n]'
	'1*L-palmitoylcarnitine[c]'	'1*Sodium[e]+1*L-serine[e]+1*L-tyrosine[e]'		'1*L-cysteine[c]+1*L-tyrosine[c]'	'1*proton[c]+1*Nicotinamide adenine dinucleotide - reduced[c]+1*Taurine[c]'	'1*potassium[e]'	'1*proton[c]+1*Nicotinamide adenine dinucleotide - reduced[c]+1*3alpha,7alpha,12alpha-trihydroxy-5beta-cholestan-27-al[c]'	'1*Phosphatidylcholine[c]+1*N-acylsphingosine[c]'
	'1*L-palmitoylcarnitine[m]'	'1*Sodium[e]+1*taurocholic acid[e]'		'1*L-cysteine[e]'	'1*proton[c]+1*Nicotinamide adenine dinucleotide - reduced[c]+1*D-xylulose[c]'	'1*Leukotriene D4[c]'	'1*proton[c]+1*Nicotinamide adenine dinucleotide - reduced[c]+1*S-formylglutathionate(1-)[c]'	'1*Phosphatidylcholine[e]'
	'1*Diphosphate[c]+1*CDPcholine[c]'	'1*Sodium[e]+1*L-threonine[e]+1*L-homoserine[e]'		'1*L-cysteine[e]+1*L-serine[e]'	'1*proton[c]+1*Nicotinamide adenine dinucleotide phosphate - reduced[c]+1*trans-eicos-2-enoyl-CoA[c]'	'1*Leukotriene D4[e]'	'1*proton[c]+1*Nicotinamide adenine dinucleotide - reduced[c]+1*(R)-S-lactoylglutathionate(1-)[c]'	'1*Phosphatidylcholine[r]'
	'1*Diphosphate[c]+1*Flavin adenine dinucleotide oxidized[c]'	'1*Sodium[e]+1*L-threonine[e]+1*L-homoserine[e]'		'1*L-cysteine[e]+1*L-tryptophan[e]'	'1*proton[c]+1*Nicotinamide adenine dinucleotide phosphate - reduced[c]+1*oxalatosuccinate(3-)[c]'	'1*leukotriene F4[c]'	'1*proton[c]+1*Nicotinamide adenine dinucleotide - reduced[c]+1*L-xylulose[c]'	'1*phosphatidylethanolamine[m]'
	'1*Diphosphate[c]+1*IMP[c]'	'1*Sodium[e]+1*L-threonine[e]+1*L-tyrosine[e]'		'1*L-cysteine[e]+1*L-tyrosine[e]'	'1*proton[c]+1*Nicotinamide adenine dinucleotide phosphate - reduced[c]+1*6,7-dihydrobiopterin[c]'	'1*leukotriene F4[e]'	'1*proton[c]+1*Nicotinamide adenine dinucleotide phosphate - reduced[c]+1*(2S)-1-hydroxy-3-oxooctadecan-2-aminium[c]'	'1*L-phenylalanine[c]'
	'1*Diphosphate[m]'	'1*Sodium[e]+1*L-tryptophan[e]+1*L-tyrosine[e]'		'1*2-deoxyadenosine[c]'	'1*proton[c]+1*Nicotinamide adenine dinucleotide phosphate - reduced[c]+1*D-glucose[c]'	'1*lignocerate[c]'	'1*proton[c]+1*Nicotinamide adenine dinucleotide phosphate - reduced[c]+1*11-cis-retinal[c]'	'1*L-phenylalanine[e]+1*L-proline[e]'
	'1*Diphosphate[m]+1*3''-dephospho-CoA(2-)[m]'	'1*Sodium[e]+1*L-tyrosine[e]+1*L-histidine[e]'		'1*2-deoxyadenosine[e]'	'1*proton[c]+1*Nicotinamide adenine dinucleotide phosphate - reduced[c]+1*3-hydroxypyruvate[c]'	'1*lignocerate[e]'	'1*proton[c]+1*phosphatidate(2-)[c]+1*CTP[c]'	'1*phylloquinone[c]'
	'1*L-proline[e]+1*L-tryptophan[e]'	'1*Sodium[e]+1*L-valine[e]+1*L-leucine[e]'		'1*dADP(3-)[n]+1*UDP(3-)[n]'	'1*proton[c]+1*Ornithine[c]+1*L-histidine[c]'	'1*linoleate[l]'	'1*proton[c]+1*5-Phospho-alpha-D-ribose 1-diphosphate[c]+1*Nicotinamide[c]'	'1*phylloquinone[e]'
	'1*5-Phospho-alpha-D-ribose 1-diphosphate[c]+1*Hypoxanthine[c]'	'1*Nicotinamide adenine dinucleotide[c]+1*7,8-Dihydrofolate[c]'		'1*dATP[c]+1*D-glucose[c]'	'1*proton[c]+1*5,6,7,8-Tetrahydrofolate[c]+1*N2-Formyl-N1-(5-phospho-D-ribosyl)glycinamide[c]'	'1*alpha-linolenate[e]'	'1*proton[c]+1*L-serine[c]+1*hydrosulfide[c]'	'1*hydrogenphosphate[c]+1*2-Oxoglutarate[c]'
	'1*ps_hs[c][c]'	'1*Nicotinamide adenine dinucleotide[c]+1*FADH2(2-)[c]'		'1*dATP[n]+1*UMP(2-)[n]'	'1*proton[c]+1*Thiamin[c]'	'1*alpha-linolenate[l]'	'1*proton[c]+1*L-serine[c]+1*Palmitoyl-CoA (n-C16:0CoA)[c]'	'1*hydrogenphosphate[c]+1*diglyceride[c]'
	'1*Pyridoxamine[c]'	'1*Nicotinamide adenine dinucleotide[c]+1*(R)-lactaldehyde[c]'		'1*dCDP(3-)[n]+1*ADP(3-)[n]'	'1*proton[e]+1*acetoacetate[e]'	'1*gamma-linolenate[l]'	'1*proton[c]+1*UDP[c]+1*D-glucuronate[c]'	'1*hydrogenphosphate[c]+1*Deoxyguanosine[c]'
	'1*pyridoxal 5''-phosphate(2-)[e]'	'1*Nicotinamide adenine dinucleotide[c]+1*Diphosphate[c]'		'1*dCTP[n]'	'1*proton[e]+1*cholesterol[e]+1*R total[e]'	'1*L-lysinium(1+)[e]'	'1*proton[e]+1*ATP(4-)[e]+1*Pantetheine 4''-phosphate[e]'	'1*hydrogenphosphate[c]+1*Glycerol 3-phosphate[c]'
	'1*Pyridoxine[c]'	'1*Nicotinamide adenine dinucleotide[c]+1*5,6,7,8-tetrahydrobiopterin[c]'		'1*dCTP[n]+1*ADP(3-)[n]'	'1*proton[e]+1*lysophosphatidylcholine[e]+1*R total 2 position[e]'	'1*(S)-malate(2-)[e]'	'1*proton[e]+1*cholesterol[e]+1*R total[e]'	'1*hydrogenphosphate[c]+1*1-phosphatidyl-1D-myo-inositol 3,4-bisphosphate(5-)[c]'
	'1*pyruvate[c]+1*CO2[c]'	'1*Nicotinamide adenine dinucleotide[c]+1*5beta-cholestane-3alpha,7alpha,26-triol[c]'		'1*laurate[c]'	'1*proton[e]+1*Sodium[e]'	'1*L-methionine[c]+1*L-phenylalanine[c]'	'1*proton[e]+1*Bicarbonate[e]'	'1*hydrogenphosphate[c]+1*phosphatidylglycerol(1-)[c]'
	'1*pyruvate[c]+1*CTP[c]'	'1*Nicotinamide adenine dinucleotide[m]+1*(3S)-3-hydroxydodec-cis-6-enoyl-CoA[m]'		'1*glycochenodeoxycholate[e]'	'1*proton[e]+1*Sodium[e]+1*Glycine[e]'	'1*L-methionine[c]+1*L-tryptophan[c]'	'1*proton[m]+1*3-methyl-2-oxobutanoate[m]'	'1*hydrogenphosphate[m]+1*Glycerol 3-phosphate[m]'
	'1*pyruvate[c]+1*Nicotinamide adenine dinucleotide phosphate - reduced[c]+1*CO2[c]'	'1*Nicotinamide adenine dinucleotide[m]+2*glutathionate(1-)[m]'		'1*dGDP[c]+1*dCDP[c]'	'1*proton[e]+1*hydrogenphosphate[e]+1*UMP(2-)[e]'	'1*L-methionine[c]+1*L-tyrosine[c]'	'1*proton[m]+1*oxalatosuccinate(3-)[m]'	'1*Palmitoyl-CoA (n-C16:0CoA)[r]'
	'1*pyruvate[m]+1*L-glutamine[m]'	'1*NAD(1-)[r]+1*D-Glucose 6-phosphate[r]'		'1*dGMP[c]'	'1*proton[e]+1*Thiamin[e]'	'1*L-methionine[e]+1*L-phenylalanine[e]'	'1*proton[m]+1*ADP[m]+1*dGMP[m]'	'1*Diphosphate[c]+1*CDPcholine[c]'
	'1*all-trans-retinal[r]'	'1*Nicotinamide adenine dinucleotide[x]+1*(S)-Hydroxydecanoyl-CoA[x]'		'1*dGMP[m]'	'1*proton[g]+1*N4-{N-Acetyl-beta-D-glucosaminyl-(1,2)-alpha-D-mannosyl-(1,3)-[N-acetyl-beta-D-glucosaminyl-(1,2)-alpha-D-mannosyl-(1,6)]-beta-D-mannosyl-(1,4)-N-acetyl-beta-D-glucosaminyl-(1,4)-[alpha-L-fucosyl-(1,6)]-N-acetyl-beta-D-glucosaminyl}asparagine[g]+1*GDP(3-)[g]'	'1*L-methionine[e]+1*L-tryptophan[e]'	'1*proton[m]+1*dGDP(2-)[m]+1*dUMP(2-)[m]'	'1*Diphosphate[c]+1*CDP-diacylglycerol(2-)[c]'
	'1*9-cis-retinol[e]'	'1*Nicotinamide adenine dinucleotide[x]+1*Coenzyme A[x]+1*Decanoyl-CoA (n-C10:0CoA)[x]+1*O2[x]+1*H2O[x]'		'1*Deoxyguanosine[e]'	'1*proton[g]+1*hydrogenphosphate[g]+1*UMP(2-)[g]'	'1*L-methionine[e]+1*L-tyrosine[e]'	'1*proton[m]+1*L-lysinium(1+)[m]+1*L-histidine[m]'	'1*Diphosphate[c]+1*GMP[c]'
	'1*11-cis-retinol[e]'	'1*Nicotinamide adenine dinucleotide - reduced[c]+1*Folate[c]'		'1*dGTP[c]+1*dCMP[c]'	'1*proton[g]+1*UDP(3-)[g]+1*Core 5[g]'	'1*methylglyoxal[e]'	'1*proton[m]+1*Nicotinamide adenine dinucleotide phosphate - reduced[m]+1*(2E)-Hexenoyl-CoA[m]'	'1*Diphosphate[c]+1*Nicotinate D-ribonucleotide[c]'
	'1*all-trans-retinoate[r]'	'1*Nicotinamide adenine dinucleotide phosphate[c]+1*trans-4-hydroxy-L-proline[c]'		'1*dGTP[m]+1*2''-deoxyuridine[m]'	'1*proton[g]+1*UDP(3-)[g]+1*Core 7[g]'	'1*Sodium[c]+1*L-alanine[c]+1*L-serine[c]'	'1*proton[m]+1*Nicotinamide adenine dinucleotide phosphate - reduced[m]+1*oxalatosuccinate(3-)[m]'	'1*Diphosphate[m]+1*3''-dephospho-CoA(2-)[m]'
	'1*L-serine[c]+1*L-isoleucine[c]'	'1*Nicotinamide adenine dinucleotide phosphate[m]+1*dihydrofolate(2-)[m]'		'1*Dihydroxyacetone phosphate[c]'	'1*proton[g]+1*UDP(3-)[g]+1*Digalactosylceramide[g]'	'1*Sodium[c]+1*Deoxycytidine[c]'	'1*proton[n]+1*ADP(3-)[n]+1*1-phosphatidyl-1D-myo-inositol 3,5-bisphosphate(5-)[n]'	'1*diphosphate(3-)[n]'
	'1*L-serine[e]+1*L-isoleucine[e]'	'1*Nicotinamide adenine dinucleotide phosphate[m]+1*5beta-cholestane-3alpha,7alpha,12alpha,26-tetrol[m]'		'1*Dihydroxyacetone phosphate[c]+1*D-Glyceraldehyde[c]'	'1*proton[g]+1*UDP(3-)[g]+1*lactose[g]'	'1*Sodium[c]+1*Deoxyinosine[c]'	'1*proton[r]'	'1*pristanoyl coa[c]'
	'1*taurine[x]+1*sodium(1+)[x]'	'1*Nicotinamide adenine dinucleotide phosphate[r]'		'1*3alpha,7alpha-Dihydroxy-5beta-cholest-24-enoyl-CoA[x]+3*H2O[x]+2*Nicotinamide adenine dinucleotide phosphate[x]'	'1*proton[l]+1*D-glucuronate[l]'	'1*Sodium[c]+1*glycocholate[c]'	'1*proton[r]+1*D-glucuronate[r]'	'1*pristanoyl coa[x]'
	'1*L-threonine[c]'	'1*Nicotinamide adenine dinucleotide phosphate[r]+1*cholesterol[r]'		'1*dehydroascorbide(1-)[c]+2*Reduced glutathione[c]'	'1*proton[l]+1*sulfate[l]+1*keratan sulfate I, degradation product 25[l]'	'1*Sodium[c]+1*L-leucine[c]'	'1*proton[r]+1*Nicotinamide adenine dinucleotide phosphate - reduced[r]+1*D-glucuronate[r]'	'1*L-proline[e]+1*L-phenylalanine[e]'
	'1*L-tryptophan[e]+1*L-homoserine[e]'	'1*Nicotinamide adenine dinucleotide phosphate - reduced[m]+1*Folate[m]'		'1*dihydrofolate(2-)[e]'	'1*proton[m]+1*5-formyltetrahydrofolate(2-)[m]'	'1*Sodium[e]+1*L-alanine[e]+1*L-serine[e]'	'1*proton[r]+1*Nicotinamide adenine dinucleotide phosphate - reduced[r]+1*zymosterol[r]'	'1*L-proline[e]+1*L-tryptophan[e]'
	'1*L-tryptophan[e]+1*L-isoleucine[e]'	'1*Nicotinamide adenine dinucleotide phosphate - reduced[m]+1*O2[m]+1*3alpha,7alpha,12alpha-trihydroxy-5beta-cholestan-26-al[m]'		'1*dIDP[c]'	'1*proton[m]+1*acetone[m]'	'1*Sodium[e]+1*Deoxycytidine[e]'	'1*proton[x]+1*Nicotinamide adenine dinucleotide - reduced[x]+1*Acetyl-CoA[x]+1*Hydrogen peroxide[x]+1*Stearoyl-CoA (n-C18:0CoA)[x]'	'1*5-Phospho-alpha-D-ribose 1-diphosphate[c]+1*Guanine[c]'
	'1*L-tryptophan[e]+1*L-proline[e]'	'1*Ammonium[c]'		'1*dIDP[n]'	'1*proton[m]+1*L-argininium(1+)[m]+1*L-histidine[m]'	'1*Sodium[e]+1*Deoxyinosine[e]'	'1*proton[x]+1*Nicotinamide adenine dinucleotide - reduced[x]+1*Acetyl-CoA[x]+1*Palmitoyl-CoA (n-C16:0CoA)[x]+1*Hydrogen peroxide[x]'	'1*Ubiquinol-10[m]+1*L-proline[m]'
	'1*L-tryptophan[e]+1*L-tyrosine[e]'	'1*Ammonium[c]+1*Nicotinate D-ribonucleotide[c]'		'1*Deoxyinosine[c]'	'1*proton[m]+1*L-citrulline[m]+1*L-histidine[m]'	'1*Sodium[e]+1*glycocholate[e]'	'1*proton[x]+1*Nicotinamide adenine dinucleotide - reduced[x]+1*Dihydroxyacetone phosphate[x]'	'1*alpha-D-Ribose 5-phosphate[c]+1*D-xylulose 5-phosphate(2-)[c]'
	'1*L-tyrosine[e]+1*L-tryptophan[e]'	'1*Ammonium[c]+1*Uridine[c]'		'1*Deoxyinosine[e]'	'1*proton[m]+1*Coenzyme A[m]+1*Methylmalonate[m]'	'1*Sodium[e]+1*L-leucine[e]'	'1*Bicarbonate[c]+1*acetylcholine[c]+1*Reduced glutathione[c]'	'1*L-serine[c]+1*Phosphatidylcholine[c]'
	'1*UDP-D-glucuronate[c]+1*UMP[c]'	'1*Ammonium[x]'		'1*dITP(4-)[c]'	'1*proton[m]+1*Nicotinamide adenine dinucleotide - reduced[m]+1*Acetyl-CoA[m]+1*Octanoyl-CoA (n-C8:0CoA)[m]'	'1*Nicotinate[e]'	'1*Bicarbonate[c]+1*Reduced glutathione[c]+1*20-hydroxy-arachidonate[c]'	'1*L-serine[c]+1*L-tryptophan[c]'
	'1*UMP[c]+1*UDP-D-glucuronate[c]'	'1*O2[c]+1*proton[c]+1*Nicotinamide adenine dinucleotide - reduced[c]+1*Stearoyl-CoA (n-C18:0CoA)[c]'		'1*dITP(4-)[n]'	'1*proton[m]+1*Nicotinamide adenine dinucleotide phosphate - reduced[m]+1*Nicotinamide adenine dinucleotide[m]'	'1*Nicotinamide adenine dinucleotide[c]+1*7,8-Dihydrofolate[c]'	'1*Bicarbonate[c]+1*Reduced glutathione[c]+1*thromboxane-b2[c]'	'1*L-serine[e]+1*L-tryptophan[e]'
	'1*trans-vaccenate[c]'	'1*O2[r]'		'1*dihomo-gamma-linolenic acid (n-6)[c]'	'1*proton[m]+1*Nicotinamide adenine dinucleotide phosphate - reduced[m]+1*3alpha,7alpha,12alpha-trihydroxy-5beta-cholestan-26-al[m]'	'1*Nicotinamide adenine dinucleotide[c]+1*D-glucitol[c]'	'1*Bicarbonate[c]+1*Reduced glutathione[c]+1*reverse-triiodthyronine[c]'	'1*sphinganine(1+)[c]+1*R total Coenzyme A[c]'
	'1.96*H2O[m]+ 4*proton[m]+ 4*Ferricytochrome c[m]+0.02*Superoxide anion[m]'	'1*O2[r]+1*proton[r]+1*Nicotinamide adenine dinucleotide phosphate - reduced[r]+1*5alpha-cholest-7-en-3beta-ol[r]'		'1*dihomo-gamma-linolenic acid (n-6)[e]'	'1*proton[m]+1*Ornithine[m]+1*L-argininium(1+)[m]'	'1*Nicotinamide adenine dinucleotide - reduced[c]+1*Folate[c]'	'1*Bicarbonate[c]+1*Reduced glutathione[c]+1*prostaglandin A1(1-)[c]'	'1*taurine[x]'
	'2*13-cis-oxo-retinoic acid[c]'	'1*O2[x]'		'1*elaidate[c]'	'1*proton[m]+1*Ornithine[m]+1*L-histidine[m]'	'1*Nicotinamide adenine dinucleotide phosphate[c]+1*L-gulono-1,4-lactone[c]'	'1*Bicarbonate[c]+1*Reduced glutathione[c]+1*prostaglandin-a2[c]'	'1*taurochenodeoxycholate[e]'
	'2*Acetyl-CoA[x]'	'1*1-phosphatidyl-1D-myo-inositol 4-phosphate(3-)[c]'		'1*estradiol[c]'	'1*proton[m]+1*hydrogenphosphate[m]+1*thiamine(1+) monophosphate(2-)[m]'	'1*Nicotinamide adenine dinucleotide phosphate[c]+1*L-gulonate[c]'	'1*Bicarbonate[c]+1*Reduced glutathione[c]+1*prostaglandin-b1[c]'	'1*L-tryptophan[e]+1*L-proline[e]'
	'2*Hydrogen peroxide[x]'	'1*1-phosphatidyl-1D-myo-inositol 4-phosphate(3-)[n]'		'1*estradiol[r]'	'1*proton[m]+1*pyruvate[m]'	'1*Nicotinamide adenine dinucleotide phosphate[c]+1*Reduced thioredoxin[c]'	'1*Bicarbonate[c]+1*Reduced glutathione[c]+1*prostaglandin-b2[c]'	'1*L-tryptophan[e]+1*L-tyrosine[e]'
	'2*H2O[c]+1*Nicotinamide adenine dinucleotide[c]+1*N-acylsphingosine[c]'	'1*phosphatidylethanolamine[r]'		'1*estrone[c]'	'1*proton[n]+1*dCMP(2-)[n]+1*ADP(3-)[n]'	'1*Nicotinamide adenine dinucleotide phosphate[m]+1*dihydrofolate(2-)[m]'	'1*Bicarbonate[c]+1*Reduced glutathione[c]+1*prostaglandin C1(1-)[c]'	'1*L-tyrosine[e]+1*L-tryptophan[e]'
	'2*H2O[c]+1*Nicotinamide adenine dinucleotide[c]+1*trans-Octadec-2-enoyl-CoA[c]'	'1*L-phenylalanine[c]'		'1*estrone[r]'	'1*proton[r]+1*cholesterol[r]+1*octadecenoate (n-C18:1)[r]'	'1*Nicotinamide adenine dinucleotide phosphate[m]+1*5,6,7,8-Tetrahydrofolate[m]'	'1*Bicarbonate[c]+1*Reduced glutathione[c]+1*prostaglandin-c2[c]'	'1*UDPglucose[c]'
	'2*H2O[e]+1*ATP(4-)[e]'	'1*L-phenylalanine[e]+1*L-tryptophan[e]'		'1*D-Fructose 1-phosphate[c]'	'1*proton[r]+1*Nicotinamide adenine dinucleotide phosphate - reduced[r]+1*desmosterol[r]'	'1*Nicotinamide adenine dinucleotide phosphate - reduced[m]+1*Folate[m]'	'1*Bicarbonate[c]+1*Reduced glutathione[c]+1*prostaglandin-d1[c]'	'1*UDPglucose[c]+1*UMP[c]'
	'2*H2O[e]+4*Fe3+[e]'	'1*hydrogenphosphate[c]+1*(S)-malate(2-)[c]'		'1*Flavin adenine dinucleotide oxidized[c]'	'1*proton[x]+1*Coenzyme A[x]+1*adipic acid[x]'	'1*Nicotinamide[e]'	'1*Bicarbonate[c]+1*Reduced glutathione[c]+1*prostaglandin-d3[c]'	'1*UDP-D-galactose(2-)[c]+1*UMP(2-)[c]'
	'2*proton[c]+1*Nicotinamide adenine dinucleotide - reduced[c]+1*3,4-Dihydroxymandelate[c]'	'1*hydrogenphosphate[c]+1*1-phosphatidyl-1D-myo-inositol(1-)[c]'		'1*Flavin adenine dinucleotide oxidized[c]+1*L-proline[c]'	'1*proton[x]+1*Coenzyme A[x]+1*Dodecanedioic acid[x]'	'1*Ammonium[c]+1*Chloride[c]'	'1*Bicarbonate[c]+1*Reduced glutathione[c]+1*prostaglandin-e3[c]'	'1*UDP-D-galactose(2-)[g]+1*UMP[g]'
	'2*proton[c]+1*Nicotinamide adenine dinucleotide - reduced[c]+1*(3,4-dihydroxyphenyl)acetate[c]'	'1*hydrogenphosphate[c]+1*pantetheine[c]'		'1*Flavin adenine dinucleotide oxidized[e]'	'1*proton[x]+1*Coenzyme A[x]+1*phytanate[x]'	'1*Ammonium[c]+1*Nicotinate D-ribonucleotide[c]'	'1*Bicarbonate[c]+1*Reduced glutathione[c]+1*prostaglandin-f1alpha[c]'	'1*UMP[c]+1*[(2R,3S,4R,5R)-5-(2,4-dioxo-1,2,3,4-tetrahydropyrimidin-1-yl)-3,4-dihydroxyoxolan-2-yl]methyl {[(3R,4S,5S,6R)-3,4,5-trihydroxy-6-(hydroxymethyl)oxan-2-yl phosphonato]oxy}phosphonate[c]'
	'2*proton[c]+1*Nicotinamide adenine dinucleotide - reduced[c]+1*Methylmalonate[c]'	'1*hydrogenphosphate[c]+1*xanthosine[c]'		'1*Flavin adenine dinucleotide oxidized[m]+1*cis,cis-myristo-5,8-dienoyl-CoA[m]'	'1*proton[x]+1*Nicotinamide adenine dinucleotide - reduced[x]+1*Acetyl-CoA[x]+1*Decanoyl-CoA (n-C10:0CoA)[x]+1*Hydrogen peroxide[x]'	'1*ammonium[e]+1*Chloride[e]'	'1*Bicarbonate[c]+1*Reduced glutathione[c]+1*prostaglandin-f2beta[c]'	'1*UTP(4-)[n]+1*ADP(3-)[n]'
	'2*proton[c]+1*Nicotinamide adenine dinucleotide - reduced[c]+1*acetate[c]'	'1*hydrogenphosphate[g]'		'1*Flavin adenine dinucleotide oxidized[m]+1*4-decenoylcoa[m]'	'1*proton[x]+1*Nicotinamide adenine dinucleotide - reduced[x]+1*Acetyl-CoA[x]+1*Dodecanoyl-CoA (n-C12:0CoA)[x]+1*Hydrogen peroxide[x]'	'1*Nitric oxide[c]'	'1*Bicarbonate[c]+1*Reduced glutathione[c]+1*prostaglandin-g2[c]'	'1*UTP(4-)[n]+1*2''-deoxycytidine[n]'
	'2*proton[c]+1*Nicotinamide adenine dinucleotide - reduced[c]+1*5,10-Methylenetetrahydrofolate[c]'	'1*hydrogenphosphate[m]+1*(S)-malate(2-)[m]'		'1*Flavin adenine dinucleotide oxidized[m]+1*Ubiquinol-10[m]'	'1*hyaluronan[l]'	'1*Nitric oxide[e]'	'1*Bicarbonate[c]+1*Reduced glutathione[c]+1*prostaglandin D2(1-)[c]'	'1*Xanthine[c]+1*alpha-D-Ribose 1-phosphate[c]'
	'2*proton[c]+1*Nicotinamide adenine dinucleotide phosphate - reduced[c]+1*3,4-Dihydroxymandelate[c]'	'1*Palmitoyl-CoA (n-C16:0CoA)[r]'		'1*Flavin adenine dinucleotide oxidized[r]+1*5alpha-cholest-8-en-3beta-ol[r]'	'1*Bicarbonate[c]+1*bis(beta-glucosyluronate)bilirubin[c]+1*Reduced glutathione[c]'	'1*O2[c]+1*proton[c]+1*Nicotinamide adenine dinucleotide phosphate - reduced[c]+1*all-trans-retinoate[c]'	'1*Bicarbonate[c]+1*prostaglandin H2(1-)[c]'	'1*zymosterol[r]+1*FADH2(2-)[r]'
	'2*proton[c]+1*Nicotinamide adenine dinucleotide phosphate - reduced[c]+1*(3,4-dihydroxyphenyl)acetate[c]'	'1*L-palmitoylcarnitine[c]+1*(R)-carnitine[c]'		'1*Flavin adenine dinucleotide oxidized[x]'	'1*Bicarbonate[c]+1*taurocholic acid[c]'	'1*O2[c]+1*Pyridoxine[c]'	'1*Bicarbonate[c]+1*prostaglandin I2(1-)[c]'	'1.5*Sodium[e]+ 1*hydrogenphosphate[e]'
	'2*proton[c]+1*Nicotinamide adenine dinucleotide phosphate - reduced[c]+1*acetate[c]'	'1*Diphosphate[c]+1*Nicotinate D-ribonucleotide[c]'		'1*Flavin adenine dinucleotide oxidized[x]+1*3alpha,7alpha,24-Trihydroxy-5beta-cholestanoyl-CoA[x]'	'1*Bicarbonate[e]+1*bis(beta-glucosyluronate)bilirubin[e]+1*glutathionate(1-)[e]'	'1*O2[c]+2*13-cis-retinoate[c]'	'1*Bicarbonate[e]+1*acetylcholine[e]+1*glutathionate(1-)[e]'	'2*ADP[c]+2*proton[c]+1*hydrogenphosphate[c]+1*L-glutamate(1-)[c]+1*Carbamoyl phosphate[c]'
	'2*proton[c]+2*superoxide[c]'	'1*L-proline[e]'		'1*FADH2(2-)[c]'	'1*Bicarbonate[e]+1*taurocholic acid[e]'	'1*oleate[l]'	'1*Bicarbonate[e]+1*glutathionate(1-)[e]+1*20-hydroxy-arachidonate[e]'	'2*proton[r]+1*NADH(2-)[r]+1*13-cis-retinoate[r]'
	'2*proton[e]+1*AMP[e]+2*hydrogenphosphate[e]'	'1*L-proline[e]+1*L-tryptophan[e]'		'1*Flavin adenine dinucleotide reduced[m]+1*trans-2-cis,cis-5,8-tetradecatrienoyl-CoA[m]'	'1*Hydroxymethylglutaryl-CoA[m]'	'1*4-oxo-retinoic acid[n]'	'1*Bicarbonate[e]+1*glutathionate(1-)[e]+1*thromboxane-b2[e]'	'2*proton[r]+1*NADH(2-)[r]+1*9-cis-retinoate[r]'
	'2*proton[m]+1*Nicotinamide adenine dinucleotide - reduced[m]+1*1-Pyrroline-5-carboxylate[m]'	'1*ps_hs[c][c]'		'1*Flavin adenine dinucleotide reduced[m]+1*2,4-decadienoylcoa[m]'	'1*L-isoleucine[m]'	'1*Ornithine[c]'	'1*Bicarbonate[e]+1*glutathionate(1-)[e]+1*reverse-triiodthyronine[e]'	'2*Sodium[c]+1*Taurine[c]'
	'2*proton[m]+1*Nicotinamide adenine dinucleotide - reduced[m]+1*acetate[m]'	'1*ubiquinone-10[m]+1*Hexanoyl-CoA[m]'		'1*Flavin adenine dinucleotide reduced[m]+1*acryloyl-CoA(4-)[m]'	'1*lactose[g]'	'1*oxalate(2-)[c]+1*cis-aconitate(3-)[c]'	'1*Bicarbonate[e]+1*glutathionate(1-)[e]+1*prostaglandin A1(1-)[e]'	'2*Sodium[e]+1*Taurine[e]'
	'2*proton[m]+2*Ferricytochrome c[m]+1*Ubiquinol-10[m]'	'1*ubiquinone-10[m]+1*Electron transfer flavoprotein reduced[m]'		'1*Flavin adenine dinucleotide reduced[m]+1*ubiquinone-10[m]'	'1*L-leucine[e]+1*L-valine[e]'	'1*1-alkyl 2-acteylglycerol 3-phosphocholine[c]'	'1*Bicarbonate[e]+1*glutathionate(1-)[e]+1*prostaglandin-a2[e]'	'20.6508*ADP[c]+20.6508*proton[c]+20.6508*hydrogenphosphate[c]'
	'2*Bicarbonate[c]+1*sulfate[c]'	'1*ubiquinone-10[m]+1*Tetradecanoyl-CoA (n-C14:0CoA)[m]'		'1*formaldehyde[c]+1*Reduced glutathione[c]'	'1*leukotriene A4(1-)[c]'	'1*1-alkyl 2-acteylglycerol 3-phosphocholine[e]'	'1*Bicarbonate[e]+1*glutathionate(1-)[e]+1*prostaglandin-b1[e]'	'4*H2O[m]+4*Coenzyme A[m]+4*Nicotinamide adenine dinucleotide[m]+3*Flavin adenine dinucleotide oxidized[m]+1*trans-Hexadec-2-enoyl-CoA[m]'
	'2*Bicarbonate[e]+1*sulfate[e]'	'1*Ubiquinol-10[m]+1*(2E)-Hexenoyl-CoA[m]'		'1*Folate[m]'	'1*leukotriene A4(1-)[e]'	'1*Previtamin D3[c]'	'1*Bicarbonate[e]+1*glutathionate(1-)[e]+1*prostaglandin-b2[e]'	'5*proton[m]+1*ubiquinone-10[m]+1*1-Pyrroline-5-carboxylate[m]'
	'2*Sodium[c]+1*chenodeoxycholate[c]'	'1*Ubiquinol-10[m]+1*trans-tetradec-2-enoyl-CoA(4-)[m]'		'1*Formate[c]+1*all-trans-retinoate[c]'	'1*lysophosphatidylcholine[c]+1*fatty acid 9-cis-retinol[c]'	'1*phosphatidylethanolamine[c]'	'1*Bicarbonate[e]+1*glutathionate(1-)[e]+1*prostaglandin C1(1-)[e]'
	'2*Sodium[e]+1*chenodeoxycholate[e]'	'1*Ubiquinol-10[m]+1*Electron transfer flavoprotein oxidized[m]'		'1*formate[e]'	'1*L-lysinium(1+)[c]+1*L-tryptophan[c]'	'1*phosphatidylethanolamine[r]'	'1*Bicarbonate[e]+1*glutathionate(1-)[e]+1*prostaglandin-c2[e]'
	'4*proton[c]+1*ubiquinone-10[c]+2*Ferrocytochrome C[c]'	'1*alpha-D-Ribose 1-phosphate[c]'		'1*formate[e]+1*all-trans-retinoate[e]'	'1*L-lysinium(1+)[e]+1*L-tryptophan[e]'	'1*phosphatidylglycerol(1-)[e]'	'1*Bicarbonate[e]+1*glutathionate(1-)[e]+1*prostaglandin-d1[e]'
	'4*proton[e]+4*Fe2+[e]+1*O2[e]'	'1*alpha-D-Ribose 5-phosphate[c]'		'1*5-Formamido-1-(5-phospho-D-ribosyl)imidazole-4-carboxamide[c]'	'1*(alpha-D-Mannosyl)4-beta-D-mannosyl-diacetylchitobiosyldiphosphodolichol, human uterine homolog[c]'	'1*phytanoyl-CoA(4-)[c]'	'1*Bicarbonate[e]+1*glutathionate(1-)[e]+1*prostaglandin-d3[e]'
	'4*proton[m]+4*Nicotinamide adenine dinucleotide - reduced[m]+4*Acetyl-CoA[m]+3*Flavin adenine dinucleotide reduced[m]+1*Octanoyl-CoA (n-C8:0CoA)[m]'	'1*9-cis-retinol[e]'		'1*Farnesyl diphosphate[r]'	'1*(alpha-D-Mannosyl)4-beta-D-mannosyl-diacetylchitobiosyldiphosphodolichol, human uterine homolog[r]'	'1*phytanoyl-CoA(4-)[x]'	'1*Bicarbonate[e]+1*glutathionate(1-)[e]+1*prostaglandin-e3[e]'
	'5*H2O[m]+5*Coenzyme A[m]+5*Nicotinamide adenine dinucleotide[m]+4*Flavin adenine dinucleotide oxidized[m]+1*trans-Octadec-2-enoyl-CoA[m]'	'1*11-cis-retinol[e]'		'1*Glyceraldehyde 3-phosphate[c]+1*D-Fructose 6-phosphate[c]'	'1*D-Mannose[c]+1*ITP(3-)[c]'	'1*hydrogenphosphate[c]'	'1*Bicarbonate[e]+1*glutathionate(1-)[e]+1*prostaglandin-f1alpha[e]'
	'6*H2O[m]+6*Coenzyme A[m]+6*Nicotinamide adenine dinucleotide[m]+6*Flavin adenine dinucleotide oxidized[m]+1*Tetradecanoyl-CoA (n-C14:0CoA)[m]'	'1*L-serine[c]+1*L-histidine[c]'		'1*Glyceraldehyde 3-phosphate[c]+1*Sedoheptulose 7-phosphate[c]'	'1*L-methionine[c]+1*Ornithine[c]'	'1*hydrogenphosphate[c]+1*1-phosphatidyl-1D-myo-inositol 5-phosphate(3-)[c]'	'1*Bicarbonate[e]+1*glutathionate(1-)[e]+1*prostaglandin-f2beta[e]'
	'6*proton[m]+6*Nicotinamide adenine dinucleotide - reduced[m]+7*Acetyl-CoA[m]+6*Flavin adenine dinucleotide reduced[m]'	'1*L-serine[c]+1*L-phenylalanine[c]'		'1*D-Galactose[c]'	'1*L-methionine[c]+1*L-phenylalanine[c]'	'1*hydrogenphosphate[l]'	'1*Bicarbonate[e]+1*glutathionate(1-)[e]+1*prostaglandin-g2[e]'
	'7.92*proton[m]+ 1*O2[m]+ 4*Ferrocytochrome C[m]'	'1*L-serine[c]+1*L-tyrosine[c]'		'1*D-galactose[l]'	'1*L-methionine[e]+1*L-phenylalanine[e]'	'1*hydrogenphosphate[l]+1*3''-dephospho-CoA(2-)[l]'	'1*Bicarbonate[e]+1*glutathionate(1-)[e]+1*prostaglandin D2(1-)[e]'
		'1*L-serine[e]+1*L-histidine[e]'		'1*D-galactosyl-N-acylsphingosine[l]+1*D-galactose[l]'	'1*Sodium[c]+1*L-alanine[c]+1*L-tryptophan[c]'	'1*L-palmitoylcarnitine[c]+1*L-Carnitine[c]'	'1*Bicarbonate[e]+1*prostaglandin H2(1-)[e]'
		'1*L-serine[e]+1*L-phenylalanine[e]'		'1*D-glucose[c]'	'1*Sodium[c]+1*L-alanine[c]+1*L-isoleucine[c]'	'1*(R)-Pantothenate[e]'	'1*Bicarbonate[e]+1*prostaglandin I2(1-)[e]'
		'1*L-serine[e]+1*L-tyrosine[e]'		'1*D-glucose[r]+1*hydrogenphosphate[r]'	'1*Sodium[c]+1*L-alanine[c]+1*L-phenylalanine[c]'	'1*Diphosphate[c]+1*GMP[c]'	'1*Hexadecenoate (n-C16:1)[e]'
		'1*Sulfite[c]+1*Malonate[c]'		'1*L-glutamine[c]+1*L-proline[c]'	'1*Sodium[c]+1*L-argininium(1+)[c]+1*L-methionine[c]'	'1*Diphosphate[c]+1*UDPglucose[c]'	'1*palmitoleate[l]'
		'1*hydrogensulfite[m]+1*Malonate[m]'		'1*L-glutamine[c]+1*L-tyrosine[c]'	'1*Sodium[c]+1*L-asparagine[c]'	'1*pristanoyl coa[c]'	'1*L-histidine[c]'
		'1*sphinganine(1+)[c]+1*R total Coenzyme A[c]'		'1*L-glutamine[e]+1*L-proline[e]'	'1*Sodium[c]+1*L-asparagine[c]+1*L-argininium(1+)[c]'	'1*pristanoyl coa[x]'	'1*L-histidine[e]'
		'1*sphingosine 1-phosphate(1-)[r]'		'1*L-glutamine[e]+1*L-tyrosine[e]'	'1*Sodium[c]+1*L-asparagine[c]+1*L-cysteine[c]'	'1*prostaglandin D2(1-)[c]'	'1*L-homoserine[e]+1*L-phenylalanine[e]'
		'1*taurine[x]+1*sodium(1+)[x]'		'1*L-glutamine[m]'	'1*Sodium[c]+1*L-cysteine[c]'	'1*prostaglandin D2(1-)[e]'	'1*L-homoserine[e]+1*L-tyrosine[e]'
		'1*taurochenodeoxycholate[e]'		'1*L-Glutamate 5-semialdehyde[c]'	'1*Sodium[c]+1*L-cysteine[c]+1*L-methionine[c]'	'1*prostaglandin D2(1-)[r]'	'1*Isocitrate[c]+1*Citrate[c]'
		'1*thiamine(1+) monophosphate(2-)[e]'		'1*L-Glutamate 5-semialdehyde[m]'	'1*Sodium[c]+1*L-cysteine[c]+1*Ornithine[c]'	'1*prostaglandin E1(1-)[c]'	'1*L-isoleucine[e]+1*L-tryptophan[e]'
		'1*L-threonine[c]+1*L-phenylalanine[c]'		'1*L-glutamate(1-)[c]+1*Diphosphate[c]+1*5-Phospho-beta-D-ribosylamine[c]'	'1*Sodium[c]+1*L-cysteine[c]+1*L-valine[c]'	'1*prostaglandin E1(1-)[e]'	'1*L-isoleucine[e]+1*L-tyrosine[e]'
		'1*L-threonine[e]+1*L-phenylalanine[e]'		'1*L-glutamate(1-)[c]+1*L-proline[c]'	'1*Sodium[c]+1*Deoxyuridine[c]'	'1*5-Phospho-alpha-D-ribose 1-diphosphate[c]+1*Guanine[c]'	'1*myo-inositol[e]'
		'1*L-tryptophan[e]'		'1*L-glutamate(1-)[e]'	'1*Sodium[c]+1*L-glutamine[c]+1*Glycine[c]'	'1*phosphatidylserine[e]'	'1*ITP(3-)[c]+1*D-glucose[c]'
		'1*L-tryptophan[e]+1*L-phenylalanine[e]'		'1*L-glutamate(1-)[m]+1*L-proline[m]'	'1*Sodium[c]+1*L-glutamine[c]+1*L-methionine[c]'	'1*Putrescine[c]'	'1*leukotriene C4(2-)[c]'
		'1*L-tryptophan[e]+1*L-proline[e]'		'1*L-glutamate(1-)[m]+1*pyruvate[m]'	'1*Sodium[c]+1*Glycine[c]+1*L-histidine[c]'	'1*Putrescine[e]'	'1*leukotriene C4(2-)[e]'
		'1*L-tryptophan[e]+1*L-tyrosine[e]'		'1*Glycine[e]'	'1*Sodium[c]+1*Glycine[c]+1*L-tryptophan[c]'	'1*Pyridoxamine[e]'	'1*Leukotriene D4[c]'
		'1*L-tyrosine[e]+1*L-histidine[e]'		'1*glycine[x]+1*choloyl-CoA(4-)[x]'	'1*Sodium[c]+1*Glycine[c]+1*L-leucine[c]'	'1*Pyridoxal[e]'	'1*Leukotriene D4[e]'
		'1*L-tyrosine[e]+1*L-tryptophan[e]'		'1*Glycerol 3-phosphate[c]'	'1*Sodium[c]+1*Glycine[c]+1*L-methionine[c]'	'1*Pyridoxine[e]'	'1*leukotriene E4(1-)[c]'
		'1*L-tyrosine[e]+1*L-valine[e]'		'1*(S)-Glycerate[c]'	'1*Sodium[c]+1*palmitate[c]'	'1*pyruvate[c]+1*dTTP[c]'	'1*leukotriene E4(1-)[e]'
		'1*UDP[c]+1*dCDP[c]'		'1*(S)-Glycerate[e]'	'1*Sodium[c]+1*L-histidine[c]+1*L-isoleucine[c]'	'1*Ubiquinol-10[m]+1*L-proline[m]'	'1*leukotriene F4[c]'
		'1*UDP(3-)[g]+1*water[g]'		'1*glutathionate(1-)[e]'	'1*Sodium[c]+1*L-isoleucine[c]+1*L-tyrosine[c]'	'1*alpha-D-Ribose 5-phosphate[c]+1*D-xylulose 5-phosphate(2-)[c]'	'1*leukotriene F4[e]'
		'1*UDPglucose[c]+1*UMP[c]'		'1*L-gulono-1,4-lactone[c]'	'1*Sodium[c]+1*L-lysinium(1+)[c]+1*L-methionine[c]'	'1*retinal[c]'	'1*lignocerate[c]'
		'1*[(2R,3S,4R,5R)-5-(2,4-dioxo-1,2,3,4-tetrahydropyrimidin-1-yl)-3,4-dihydroxyoxolan-2-yl]methyl {[(3R,4S,5S,6R)-3,4,5-trihydroxy-6-(hydroxymethyl)oxan-2-yl phosphonato]oxy}phosphonate[r]'		'1*L-gulono-1,4-lactone[r]'	'1*Sodium[c]+1*L-methionine[c]'	'1*retinal[r]'	'1*lignocerate[e]'
		'1*UDP-D-galactose(2-)[g]+1*N-acylsphingosine[g]'		'1*L-gulonate[c]'	'1*Sodium[c]+1*L-methionine[c]+1*L-phenylalanine[c]'	'1*13-cis-retinal[r]'	'1*linoleate[r]'
		'1*UMP[c]+1*[(2R,3S,4R,5R)-5-(2,4-dioxo-1,2,3,4-tetrahydropyrimidin-1-yl)-3,4-dihydroxyoxolan-2-yl]methyl {[(3R,4S,5S,6R)-3,4,5-trihydroxy-6-(hydroxymethyl)oxan-2-yl phosphonato]oxy}phosphonate[c]'		'1*L-gulonate[r]'	'1*Sodium[c]+1*L-phenylalanine[c]+1*L-isoleucine[c]'	'1*all-trans-retinal[r]'	'1*alpha-linolenate[e]'
		'1*Uracil[c]+1*alpha-D-Ribose 1-phosphate[c]'		'1*Hydrogen peroxide[c]+1*Ammonium[c]+1*1-methylimidazole-4-acetaldehyde[c]'	'1*Sodium[c]+1*L-proline[c]'	'1*retinol[c]'	'1*alpha-linolenate[l]'
		'1*Urate[c]'		'1*Hydrogen peroxide[c]+1*Ammonium[c]+1*phenylacetaldehyde[c]'	'1*Sodium[c]+1*L-proline[c]+1*L-valine[c]'	'1*9-cis-retinol[e]'	'1*gamma-linolenate[l]'
		'1*L-valine[e]+1*L-tyrosine[e]'		'1*Hydrogen peroxide[c]+1*Pyridoxal 5''-phosphate[c]'	'1*Sodium[c]+1*L-serine[c]+1*L-proline[c]'	'1*11-cis-retinol[e]'	'1*gamma-linolenate[r]'
		'2*water[l]+1*keratan sulfate I, degradation product 24[l]'		'1*H2O[c]'	'1*Sodium[c]+1*L-serine[c]+1*L-leucine[c]'	'1*all-trans-retinoate[e]'	'1*5alpha-cholest-7-en-3beta-ol[r]'
		'2*proton[c]+1*Nicotinamide adenine dinucleotide - reduced[c]+1*beta-alanine[c]'		'1*H2O[c]+1*fatty acid 11-cis-retinol[c]'	'1*Sodium[c]+1*L-serine[c]+1*L-threonine[c]'	'1*all-trans-retinoate[r]'	'1*L-lysinium(1+)[c]'
		'2*proton[c]+1*Nicotinamide adenine dinucleotide phosphate - reduced[c]+1*L-1-Pyrroline-3-hydroxy-5-carboxylate[c]'		'1*H2O[c]+1*1-methylnicotinamide[c]+1*ATP(4-)[c]'	'1*Sodium[c]+1*L-threonine[c]+1*L-histidine[c]'	'1*Riboflavin[c]'	'1*L-lysinium(1+)[e]'
		'2*proton[m]+1*Nicotinamide adenine dinucleotide - reduced[m]+1*acetate[m]'		'1*H2O[c]+1*5-formyltetrahydrofolate(2-)[c]'	'1*Sodium[c]+1*L-threonine[c]+1*L-methionine[c]'	'1*D-glucitol[c]'	'1*(S)-malate(2-)[c]'
		'2*proton[r]+1*NADH(2-)[r]+1*13-cis-retinoate[r]'		'1*H2O[c]+1*N-acetyl-S-[2-carboxy-1-(1 H-imidazol-4-yl)ethyl]-L-cysteine[c]'	'1*Sodium[c]+1*L-tryptophan[c]'	'1*D-glucitol[e]'	'1*(S)-malate(2-)[e]'
		'2*Sodium[c]+1*glycochenodeoxycholate[c]'		'1*H2O[c]+1*2-oxoglutaramate[c]'	'1*Sodium[c]+1*L-tryptophan[c]+1*L-isoleucine[c]'	'1*L-serine[c]'	'1*L-methionine[c]+1*L-homoserine[c]'
		'2*Sodium[e]+1*glycochenodeoxycholate[e]'		'1*H2O[c]+1*N-formyl-L-kynurenine[c]'	'1*Sodium[c]+1*L-valine[c]+1*L-proline[c]'	'1*L-serine[c]+1*L-proline[c]'	'1*L-methionine[c]+1*L-phenylalanine[c]'
		'3*proton[c]+2*Nicotinamide adenine dinucleotide phosphate - reduced[c]+1*Malonyl-CoA[c]+1*Tetradecanoyl-CoA (n-C14:0CoA)[c]'		'1*H2O[c]+1*L-kynurenine[c]'	'1*Sodium[e]+1*L-alanine[e]+1*L-isoleucine[e]'	'1*L-serine[c]+1*L-threonine[c]'	'1*L-methionine[c]+1*L-proline[c]'
		'4*L-glutamate(1-)[e]+1*(6S)-5,6,7,8-tetrahydrofolate(2-)[e]'		'1*H2O[c]+1*N-acetyl-D-mannosamine 6-phosphate(2-)[c]+1*Phosphoenolpyruvate[c]'	'1*Sodium[e]+1*L-alanine[e]+1*L-phenylalanine[e]'	'1*L-serine[c]+1*L-tyrosine[c]'	'1*L-methionine[e]+1*L-homoserine[e]'
		'4*H2O[e]+1*pentaglutamyl folate (THF)[e]'		'1*H2O[c]+1*N-Acetylneuraminate 9-phosphate[c]'	'1*Sodium[e]+1*L-alanine[e]+1*L-tryptophan[e]'	'1*L-serine[e]+1*L-proline[e]'	'1*L-methionine[e]+1*L-phenylalanine[e]'
		'5*H2O[m]+5*Coenzyme A[m]+5*Nicotinamide adenine dinucleotide[m]+4*Flavin adenine dinucleotide oxidized[m]+1*Octadecenoyl-CoA (n-C18:1CoA)[m]'		'1*H2O[c]+1*ATP(4-)[c]+1*caprate[c]'	'1*Sodium[e]+1*L-argininium(1+)[e]+1*L-methionine[e]'	'1*L-serine[e]+1*L-threonine[e]'	'1*L-methionine[e]+1*L-proline[e]'
				'1*H2O[c]+1*ATP(4-)[c]+1*2-[(4R)-4-[(1S,2S,5R,7R,10R,11S,14R,15R)-2,15-dimethyl-5-(sulfonatooxy)tetracyclo[8.7.0.0^{2,7}.0^{11,15}]heptadecan-14-yl]pentanamido]ethane-1-sulfonate[c]'	'1*Sodium[e]+1*L-asparagine[e]'	'1*L-serine[e]+1*L-tyrosine[e]'	'1*methylglyoxal[e]'
				'1*H2O[c]+1*ATP(4-)[c]+1*bis(beta-glucosyluronate)bilirubin[c]'	'1*Sodium[e]+1*L-asparagine[e]+1*L-argininium(1+)[e]'	'1*L-serine[m]'	'1*Sodium[c]+1*myo-inositol[c]'
				'1*H2O[c]+1*ATP(4-)[c]+1*Cholate[c]'	'1*Sodium[e]+1*L-asparagine[e]+1*L-cysteine[e]'	'1*Sulfite[c]+1*Malonate[c]'	'1*Sodium[c]+1*(R)-Pantothenate[c]'
				'1*H2O[c]+1*ATP(4-)[c]+1*choloyl-CoA(4-)[c]'	'1*Sodium[e]+1*L-cysteine[e]'	'1*Sulfite[c]+1*Succinate[c]'	'1*Sodium[c]+1*L-threonine[c]'
				'1*H2O[c]+1*ATP(4-)[c]+1*laurate[c]'	'1*Sodium[e]+1*L-cysteine[e]+1*L-methionine[e]'	'1*hydrogensulfite[m]+1*Malonate[m]'	'1*Sodium[e]+1*myo-inositol[e]'
				'1*H2O[c]+1*ATP(4-)[c]+1*glycochenodeoxycholate[c]'	'1*Sodium[e]+1*L-cysteine[e]+1*L-valine[e]'	'1*hydrogensulfite[m]+1*Succinate[m]'	'1*Sodium[e]+1*(R)-Pantothenate[e]'
				'1*H2O[c]+1*ATP(4-)[c]+1*glycocholate[c]'	'1*Sodium[e]+1*Deoxyuridine[e]'	'1*sulfate[c]+1*Malonate[c]'	'1*Sodium[e]+1*L-threonine[e]'
				'1*H2O[c]+1*ATP(4-)[c]+1*Sodium[c]+1*potassium[c]'	'1*Sodium[e]+1*L-glutamine[e]+1*L-methionine[e]'	'1*sulfate[c]+1*Succinate[c]'	'1*Nicotinate[e]'
				'1*H2O[c]+1*ATP(4-)[c]+1*Phosphatidylcholine[c]'	'1*Sodium[e]+1*L-glutamine[e]+1*Glycine[e]'	'1*sulfate[m]+1*Malonate[m]'	'1*Nicotinamide adenine dinucleotide[c]'
				'1*H2O[c]+1*ATP(4-)[c]+1*Propanoyl-CoA[c]'	'1*Sodium[e]+1*Glycine[e]+1*L-leucine[e]'	'1*sphingosylphosphorylcholine[e]'	'1*Nicotinamide adenine dinucleotide[c]+1*L-gulonate[c]'
				'1*H2O[c]+1*ATP(4-)[c]+1*stearidonic acid C18:4, n-3[c]'	'1*Sodium[e]+1*Glycine[e]+1*L-methionine[e]'	'1*Spermidine[e]'	'1*Nicotinamide adenine dinucleotide[c]+1*(R)-lactaldehyde[c]+1*Reduced glutathione[c]'
				'1*H2O[c]+1*ATP(4-)[c]+1*taurochenodeoxycholate[c]'	'1*Sodium[e]+1*Glycine[e]+1*L-histidine[e]'	'1*stearidonic acid C18:4, n-3[l]'	'1*Nicotinamide adenine dinucleotide[c]+1*5beta-cholestane-3alpha,7alpha,12alpha,26-tetrol[c]'
				'1*H2O[c]+1*ATP(4-)[c]+1*Thiamin[c]'	'1*Sodium[e]+1*Glycine[e]+1*L-tryptophan[e]'	'1*Succinate[c]'	'1*Nicotinamide adenine dinucleotide[x]'
				'1*H2O[c]+1*ATP(4-)[c]+1*myristate[c]'	'1*Sodium[e]+1*Hexadecanoate (n-C16:0)[e]'	'1*Succinate[c]+1*sulfate[c]'	'1*Nicotinamide adenine dinucleotide[x]+1*Coenzyme A[x]+1*O2[x]+1*H2O[x]+1*arachidyl coenzyme A[x]'
				'1*H2O[c]+1*ATP(4-)[c]+2*Sodium[c]+1*L-ascorbate[c]'	'1*Sodium[e]+1*L-isoleucine[e]+1*L-histidine[e]'	'1*Succinate[x]'	'1*Nicotinamide adenine dinucleotide[x]+1*Coenzyme A[x]+1*O2[x]+1*H2O[x]+1*Stearoyl-CoA (n-C18:0CoA)[x]'
				'1*H2O[c]+1*CO2[c]'	'1*Sodium[e]+1*L-isoleucine[e]+1*L-phenylalanine[e]'	'1*triglyceride[c]'	'1*Nicotinamide adenine dinucleotide[x]+1*Glycerol 3-phosphate[x]'
				'1*H2O[c]+1*L-cystathionine[c]'	'1*Sodium[e]+1*L-isoleucine[e]+1*L-tryptophan[e]'	'1*triglyceride[e]'	'1*Nicotinamide adenine dinucleotide phosphate[c]+1*11-cis-retinol[c]'
				'1*H2O[c]+1*6,7-dihydrobiopterin[c]'	'1*Sodium[e]+1*L-lysinium(1+)[e]+1*L-methionine[e]'	'1*taurocholic acid[c]'	'1*Nicotinamide adenine dinucleotide phosphate[c]+1*sphinganine(1+)[c]'
				'1*H2O[c]+1*dUTP[c]'	'1*Sodium[e]+1*L-methionine[e]+1*L-phenylalanine[e]'	'1*taurocholic acid[e]'	'1*Nicotinamide adenine dinucleotide phosphate[m]+1*Hexanoyl-CoA[m]'
				'1*H2O[c]+1*beta-D-fructofuranose 2,6-bisphosphate(4-)[c]'	'1*Sodium[e]+1*L-methionine[e]'	'1*4a-hydroxytetrahydrobiopterin[c]'	'1*Nicotinamide adenine dinucleotide phosphate[m]+1*Isocitrate[m]'
				'1*H2O[c]+1*Nicotinamide adenine dinucleotide[c]+1*1-methylimidazole-4-acetaldehyde[c]'	'1*Sodium[e]+1*Ornithine[e]+1*L-cysteine[e]'	'1*5,6,7,8-Tetrahydrofolate[c]'	'1*Nicotinamide adenine dinucleotide phosphate[r]+1*L-gulonate[r]'
				'1*H2O[c]+1*Nicotinamide adenine dinucleotide[c]+1*(5-hydroxyindol-3-yl)acetaldehyde[c]'	'1*Sodium[e]+1*L-proline[e]'	'1*(6S)-5,6,7,8-tetrahydrofolate(2-)[e]'	'1*Nicotinamide adenine dinucleotide phosphate[r]+1*5alpha-cholest-8-en-3beta-ol[r]'
				'1*H2O[c]+1*Nicotinamide adenine dinucleotide[c]+1*3alpha,7alpha,12alpha-trihydroxy-5beta-cholestan-27-al[c]'	'1*Sodium[e]+1*L-proline[e]+1*L-valine[e]'	'1*5,6,7,8-Tetrahydrofolate[m]'	'1*Nicotinamide adenine dinucleotide phosphate - reduced[c]'
				'1*H2O[c]+1*Nicotinamide adenine dinucleotide[c]+1*Gentisate aldehyde[c]'	'1*Sodium[e]+1*L-serine[e]+1*L-leucine[e]'	'1*5,6,7,8-Tetrahydrofolate[m]+1*L-serine[m]'	'1*Nicotinamide adenine dinucleotide phosphate - reduced[r]'
				'1*H2O[c]+1*Nicotinamide adenine dinucleotide[c]+1*phenylacetaldehyde[c]'	'1*Sodium[e]+1*L-serine[e]+1*L-threonine[e]'	'1*Thymidine[e]'	'1*Nicotinamide[e]'
				'1*H2O[c]+1*Nicotinamide adenine dinucleotide[c]+1*Xanthine[c]'	'1*Sodium[e]+1*L-serine[e]+1*L-proline[e]'	'1*L-tryptophan[e]+1*L-homoserine[e]'	'1*Ammonium[c]+1*pyruvate[c]'
				'1*H2O[c]+1*Nicotinamide adenine dinucleotide phosphate[c]+1*retinal[c]'	'1*Sodium[e]+1*L-threonine[e]+1*L-histidine[e]'	'1*myristate[c]'	'1*Nitric oxide[c]'
				'1*H2O[c]+1*O2[c]+1*N(tele)-methylhistaminium[c]'	'1*Sodium[e]+1*L-threonine[e]+1*L-methionine[e]'	'1*tetradecanoate (n-C14:0)[e]'	'1*Nitric oxide[e]'
				'1*H2O[c]+1*O2[c]+1*2-phenylethanaminium[c]'	'1*Sodium[e]+1*L-tryptophan[e]'	'1*UDPglucose[c]+1*UMP[c]'	'1*O2[c]+1*proton[c]+1*calcidiol[c]+1*Nicotinamide adenine dinucleotide phosphate - reduced[c]'
				'1*H2O[c]+1*O2[c]+1*Spermidine[c]'	'1*Sodium[e]+1*L-tyrosine[e]+1*L-isoleucine[e]'	'1*[(2R,3S,4R,5R)-5-(2,4-dioxo-1,2,3,4-tetrahydropyrimidin-1-yl)-3,4-dihydroxyoxolan-2-yl]methyl {[(3R,4S,5S,6R)-3,4,5-trihydroxy-6-(hydroxymethyl)oxan-2-yl phosphonato]oxy}phosphonate[r]'	'1*O2[c]+2*all-trans-retinoate[c]'
				'1*H2O[c]+1*1-phosphatidyl-1D-myo-inositol 3-phosphate(3-)[c]'	'1*Sodium[e]+1*L-valine[e]+1*L-proline[e]'	'1*UMP[c]'	'1*O2[m]+1*Hydrogen peroxide[m]'
				'1*H2O[c]+1*Propanoyl-CoA[c]+1*Oxaloacetate[c]'	'1*Nicotinamide adenine dinucleotide[c]+1*(R)-propane-1,2-diol[c]'	'1*UMP[c]+1*[(2R,3S,4R,5R)-5-(2,4-dioxo-1,2,3,4-tetrahydropyrimidin-1-yl)-3,4-dihydroxyoxolan-2-yl]methyl {[(3R,4S,5S,6R)-3,4,5-trihydroxy-6-(hydroxymethyl)oxan-2-yl phosphonato]oxy}phosphonate[c]'	'1*Superoxide anion[m]'
				'1*H2O[c]+1*5-Phospho-alpha-D-ribose 1-diphosphate[c]+1*L-glutamine[c]'	'1*Nicotinamide adenine dinucleotide[c]+1*(S)-lactate[c]'	'1*UMP[r]'	'1*octadecenoate (n-C18:1)[r]'
				'1*H2O[c]+1*(6S)-5,6,7,8-tetrahydrofolate(2-)[c]'	'1*Nicotinamide adenine dinucleotide[c]+1*D-glucitol[c]'	'1*UTP[c]+1*UMP[c]'	'1*1-phosphatidyl-1D-myo-inositol 4-phosphate(3-)[c]'
				'1*H2O[c]+1*thiamine(1+) monophosphate(2-)[c]'	'1*Nicotinamide adenine dinucleotide[c]+1*5,6,7,8-Tetrahydrofolate[c]'	'1*UTP(4-)[n]+1*2''-deoxycytidine[n]'	'1*1-phosphatidyl-1D-myo-inositol 4-phosphate(3-)[n]'
				'1*H2O[c]+2*ATP(4-)[c]+1*Bicarbonate[c]+1*L-glutamine[c]'	'1*Nicotinamide adenine dinucleotide[m]+1*Glycine[m]+1*5,6,7,8-Tetrahydrofolate[m]'	'1*trans-vaccenate[e]'	'1*Phosphatidylcholine[c]+1*N-acylsphingosine[c]'
				'1*H2O[e]+1*Flavin adenine dinucleotide oxidized[e]'	'1*Nicotinamide adenine dinucleotide[x]+1*Coenzyme A[x]+1*Dodecanoyl-CoA (n-C12:0CoA)[x]+1*O2[x]+1*H2O[x]'	'1*calciol[e]'	'1*Previtamin D3[c]'
				'1*H2O[e]+1*triglyceride[e]'	'1*Nicotinamide adenine dinucleotide[x]+1*Coenzyme A[x]+1*Tetradecanoyl-CoA (n-C14:0CoA)[x]+1*O2[x]+1*H2O[x]'	'1*calciol[m]'	'1*phosphatidylethanolamine[c]'
				'1*H2O[e]+1*5,6,7,8-Tetrahydrofolate[e]'	'1*NADH(2-)[r]'	'1*7alpha-hydroxycholest-4-en-3-one[c]'	'1*phosphatidylglycerol(1-)[c]'
				'1*H2O[e]+1*Thiamin monophosphate[e]'	'1*Nicotinamide adenine dinucleotide phosphate[c]+1*arachidyl coenzyme A[c]'	'1*7alpha-hydroxycholest-4-en-3-one[r]'	'1*L-phenylalanine[e]+1*L-homoserine[e]'
				'1*water[l]+1*Digalactosylceramide[l]'	'1*Nicotinamide adenine dinucleotide phosphate[c]+1*D-glycerate[c]'	'1*7alpha,12alpha-Dihydroxycholest-4-en-3-one[c]'	'1*L-phenylalanine[e]+1*L-tryptophan[e]'
				'1*H2O[m]+1*(2E)-Hexenoyl-CoA[m]'	'1*Nicotinamide adenine dinucleotide phosphate[c]+1*(S)-malate(2-)[c]'	'1*7alpha,12alpha-Dihydroxycholest-4-en-3-one[r]'	'1*phytanoyl-CoA(4-)[c]'
				'1*H2O[m]+1*Acetyl-CoA[m]+1*acetoacetyl-CoA(4-)[m]'	'1*Nicotinamide adenine dinucleotide phosphate[c]+1*D-glucitol[c]'	'1*cholesterol ester[c]'	'1*phytanoyl-CoA(4-)[x]'
				'1*H2O[m]+1*Coenzyme A[m]+1*Nicotinamide adenine dinucleotide[m]+1*2,6-dodecadienoylcoa[m]'	'1*Nicotinamide adenine dinucleotide phosphate[c]+1*5,6,7,8-tetrahydrobiopterin[c]'	'1*D-xylulose 5-phosphate(2-)[c]+1*D-Erythrose 4-phosphate[c]'	'1*hydrogenphosphate[c]+1*3-Phospho-D-glycerate[c]'
				'1*H2O[m]+1*Coenzyme A[m]+1*Nicotinamide adenine dinucleotide[m]+1*Flavin adenine dinucleotide oxidized[m]+1*Decanoyl-CoA (n-C10:0CoA)[m]'	'1*Nicotinamide adenine dinucleotide phosphate[m]+1*proton[m]+1*Nicotinamide adenine dinucleotide - reduced[m]'	'2*13-cis-oxo-retinoic acid[c]'	'1*hydrogenphosphate[c]+1*Malonate[c]'
				'1*H2O[m]+1*Coenzyme A[m]+1*Nicotinamide adenine dinucleotide[m]+1*Flavin adenine dinucleotide oxidized[m]+1*7,10-hexadecadienoylcoa[m]'	'1*Nicotinamide adenine dinucleotide phosphate[m]+1*5beta-cholestane-3alpha,7alpha,12alpha,26-tetrol[m]'	'2*Acetyl-CoA[c]'	'1*hydrogenphosphate[c]+1*Adenosine[c]'
				'1*H2O[m]+1*Coenzyme A[m]+1*Nicotinamide adenine dinucleotide[m]+1*Flavin adenine dinucleotide oxidized[m]+1*linoleic coenzyme A[m]'	'1*Nicotinamide adenine dinucleotide phosphate - reduced[m]+1*O2[m]+1*3alpha,7alpha,12alpha-trihydroxy-5beta-cholestan-26-al[m]'	'2*H2O[c]+1*Oxidized glutathione[c]'	'1*hydrogenphosphate[c]+1*ATP(4-)[c]'
				'1*H2O[m]+1*Coenzyme A[m]+1*Nicotinamide adenine dinucleotide[m]+1*Flavin adenine dinucleotide oxidized[m]+1*5,8-tetradecadienoylcoa[m]'	'1*Ammonium[c]+1*D-Fructose 6-phosphate[c]'	'2*proton[c]+1*6-Hydroxymelatonin[c]'	'1*hydrogenphosphate[c]+1*phosphatidylglycerol(1-)[c]'
				'1*H2O[m]+1*Nicotinamide adenine dinucleotide[m]+1*L-4-hydroxyglutamic semialdehyde[m]'	'1*Ammonium[c]+1*pyruvate[c]'	'2*proton[c]+2*Nicotinamide adenine dinucleotide phosphate - reduced[c]+1*Hydroxymethylglutaryl-CoA[c]'	'1*hydrogenphosphate[m]+1*Malonate[m]'
				'1*H2O[m]+1*Nicotinamide adenine dinucleotide[m]+1*acetaldehyde[m]'	'1*O2[c]+1*Hydrogen peroxide[c]'	'2*proton[m]+1*Nicotinamide adenine dinucleotide - reduced[m]+1*Succinate[m]'	'1*hydrogenphosphate[n]+1*1-phosphatidyl-1D-myo-inositol 3,4-bisphosphate(5-)[n]'
				'1*H2O[m]+1*Nicotinamide adenine dinucleotide[m]+1*Succinic semialdehyde[m]'	'1*O2[c]+1*proton[c]+1*Nicotinamide adenine dinucleotide - reduced[c]+1*vaccenyl coenzyme A[c]'	'2*Sodium[c]+1*glycochenodeoxycholate[c]'	'1*hydrogenphosphate[n]+1*1-phosphatidyl-1D-myo-inositol 3-phosphate(3-)[n]'
				'1*H2O[m]+1*Nicotinamide adenine dinucleotide phosphate[m]+1*4-ammoniobutanal[m]'	'1*O2[c]+1*proton[c]+1*Nicotinamide adenine dinucleotide phosphate - reduced[c]+1*melatonin[c]'	'2*Sodium[e]+1*glycochenodeoxycholate[e]'	'1*hydrogenphosphate[x]'
				'1*H2O[m]+1*Nicotinamide adenine dinucleotide phosphate[m]+1*L-glutamate(1-)[m]'	'1*O2[m]+2*H2O[m]'	'2*Nicotinamide adenine dinucleotide phosphate[c]+1*Coenzyme A[c]+1*(R)-mevalonate[c]'	'1*Palmitoyl-CoA (n-C16:0CoA)[c]'
				'1*H2O[m]+1*Nicotinamide adenine dinucleotide phosphate[m]+1*Succinic semialdehyde[m]'	'1*O2[r]+1*proton[r]+1*Nicotinamide adenine dinucleotide phosphate - reduced[r]+1*26-hydroxycholesterol[r]'	'2*D-ribulose 5-phosphate(2-)[c]'	'1*Palmitoyl-CoA (n-C16:0CoA)[x]'
				'1*H2O[m]+1*phosphatidylinositol 4,5-bisphosphate[m]'	'1*superoxide[e]'	'2*UDP[c]'	'1*Propanoyl-CoA[c]+1*L-Carnitine[c]'
				'1*H2O[r]'	'1*Octanoyl-CoA (n-C8:0CoA)[x]'	'2*D-xylulose 5-phosphate(2-)[c]'	'1*Propanoyl-CoA[m]'
				'1*H2O[r]+1*Prostaglandin J2[r]'	'1*octadecenoate (n-C18:1)[c]'	'3*S-adenosyl-L-homocysteine[r]+3*proton[r]+1*Phosphatidylcholine[r]'	'1*Propanoyl-CoA[m]+1*L-Carnitine[m]'
				'1*H2O[r]+1*20-oxo-leukotriene B4[r]'	'1*Ornithine[c]+1*L-methionine[c]'	'3*S-adenosyl-L-methionine[r]+1*phosphatidylethanolamine[r]'	'1*Diphosphate[c]+1*3'',5''-cyclic AMP(1-)[c]'
				'1*H2O[r]+1*delta12-Prostaglandin J2[r]'	'1*oxalate(2-)[c]+2*sulfate[c]'	'3*Bicarbonate[c]+1*Sodium[c]'	'1*Diphosphate[c]+1*CDPcholine[c]'
				'1*H2O[r]+1*ATP(4-)[r]+1*cholesterol[r]'	'1*oxalate(2-)[e]+2*sulfate[e]'	'3*Bicarbonate[e]+1*Sodium[e]'	'1*Diphosphate[c]+1*CDP-diacylglycerol(2-)[c]'
				'1*H2O[r]+1*D-Glucose 6-phosphate[r]'	'1*Phosphatidylcholine[c]+1*N-acylsphingosine[c]'	'4*L-glutamate(1-)[e]+1*(6S)-5,6,7,8-tetrahydrofolate(2-)[e]'	'1*Diphosphate[c]+1*NMN[c]'
				'1*H2O[r]+1*D-glucurono-6,3-lactone[r]'	'1*Phosphatidylcholine[c]+1*9-cis-retinol[c]'	'4*H2O[e]+1*pentaglutamyl folate (THF)[e]'	'1*Diphosphate[e]+1*Dephospho-CoA[e]'
				'1*H2O[r]+1*Nicotinamide adenine dinucleotide phosphate[r]+1*20-dihydroxyleukotriene B4[r]'	'1*phylloquinone[c]'	'5*proton[m]+1*ubiquinone-10[m]+1*1-Pyrroline-5-carboxylate[m]'	'1*pristanoyl coa[c]'
				'1*H2O[x]+1*arachidonoyl-CoA(4-)[x]'	'1*phylloquinone[e]'		'1*pristanoyl coa[x]'
				'1*H2O[x]+1*ATP(4-)[x]+1*taurocholate[x]'	'1*hydrogenphosphate[c]+1*Deoxyuridine[c]'		'1*prostaglandin D2(1-)[c]'
				'1*H2O[x]+1*ATP(4-)[x]+1*taurochenodeoxycholate[x]'	'1*hydrogenphosphate[c]+1*D-Fructose 6-phosphate[c]'		'1*prostaglandin D2(1-)[e]'
				'1*H2O[x]+1*phytanoyl-CoA(4-)[x]'	'1*hydrogenphosphate[c]+1*GDP-alpha-D-mannose(2-)[c]'		'1*prostaglandin D2(1-)[r]'
				'1*proton[c]+1*2,3-bisphosphonato-D-glycerate(5-)[c]'	'1*hydrogenphosphate[c]+1*(S)-malate(2-)[c]'		'1*Putrescine[c]'
				'1*proton[c]+1*2-methylcitrate(3-)[c]+1*Coenzyme A[c]'	'1*hydrogenphosphate[c]+1*Nicotinamide adenine dinucleotide[c]+1*Glyceraldehyde 3-phosphate[c]'		'1*Pyridoxamine[e]'
				'1*proton[c]+1*cis-aconitate(3-)[c]+1*oxalate(2-)[c]'	'1*hydrogenphosphate[c]+1*phosphatidylinositol 4,5-bisphosphate[c]'		'1*Pyridoxal[e]'
				'1*proton[c]+1*R total 2 position[c]+1*11-cis-retinol[c]'	'1*hydrogenphosphate[c]+1*sphinganine(1+)[c]'		'1*Pyridoxine[e]'
				'1*proton[c]+1*S-Adenosyl-L-homocysteine[c]+1*N(tele)-methylhistaminium[c]'	'1*hydrogenphosphate[g]'		'1*pyruvate[c]+1*acetoacetate[c]'
				'1*proton[c]+1*L-alanine[c]+1*anthranilate[c]'	'1*hydrogenphosphate[m]+1*(S)-malate(2-)[m]'		'1*pyruvate[m]+1*acetoacetate[m]'
				'1*proton[c]+1*AMP[c]+1*Diphosphate[c]+1*N-((R)-4-Phosphopantothenoyl)-L-cysteine[c]'	'1*Diphosphate[c]+1*3'',5''-cyclic AMP(1-)[c]'		'1*retinal[r]'
				'1*proton[c]+1*L-argininium(1+)[c]+1*Ornithine[c]'	'1*Diphosphate[c]+1*CDPcholine[c]'		'1*11-cis-retinal[c]'
				'1*proton[c]+1*L-argininium(1+)[c]+1*L-histidine[c]'	'1*Diphosphate[c]+1*GMP[c]'		'1*13-cis-retinal[r]'
				'1*proton[c]+1*L-ascorbate[c]+1*Oxidized glutathione[c]'	'1*Diphosphate[c]+1*IMP[c]'		'1*all-trans-retinal[c]'
				'1*proton[c]+1*Citrate[c]'	'1*Diphosphate[m]'		'1*retinol[c]'
				'1*proton[c]+1*CMP[c]+1*1-phosphatidyl-1D-myo-inositol(1-)[c]'	'1*Diphosphate[r]+1*presqualene diphosphate(3-)[r]'		'1*retinol[e]'
				'1*proton[c]+1*Coenzyme A[c]+1*N-acetyl-S-[2-carboxy-1-(1 H-imidazol-4-yl)ethyl]-L-cysteine[c]'	'1*glycophosphatidylinositol (GPI)-anchored protein precursor[r]'		'1*9-cis-retinol[e]'
				'1*proton[c]+1*dADP[c]+1*D-Glucose 6-phosphate[c]'	'1*L-proline[e]+1*L-valine[e]'		'1*11-cis-retinol[e]'
				'1*proton[c]+1*diglyceride[c]+1*(1R,2R,3R,4R,5R,6S)-2,3,5,6-tetrahydroxy-4-(phosphonatooxy)cyclohexyl phosphate[c]'	'1*5-Phospho-alpha-D-ribose 1-diphosphate[c]+1*Guanine[c]'		'1*all-trans-retinoate[c]'
				'1*proton[c]+1*FADH2(2-)[c]+1*1-Pyrroline-5-carboxylate[c]'	'1*5-Phospho-alpha-D-ribose 1-diphosphate[c]+1*Hypoxanthine[c]'		'1*all-trans-retinoate[e]'
				'1*proton[c]+1*Formate[c]+1*L-kynurenine[c]'	'1*pyruvate[c]+1*Nicotinamide adenine dinucleotide phosphate - reduced[c]+1*CO2[c]'		'1*Riboflavin[c]'
				'1*proton[c]+1*L-glutamate(1-)[c]'	'1*ubiquinone-10[m]+1*Hexanoyl-CoA[m]'		'1*Riboflavin[e]'
				'1*proton[c]+1*Bicarbonate[c]'	'1*Ubiquinol-10[m]+1*(2E)-Hexenoyl-CoA[m]'		'1*L-serine[c]+1*L-isoleucine[c]'
				'1*proton[c]+1*L-histidine[c]'	'1*all-trans-retinoate[r]'		'1*L-serine[c]+1*L-phenylalanine[c]'
				'1*proton[c]+1*Nicotinamide adenine dinucleotide - reduced[c]+1*N-[(E)-4-ammoniobutylidene]propane-1,3-diaminium[c]'	'1*L-serine[c]+1*L-histidine[c]'		'1*L-serine[c]+1*L-threonine[c]'
				'1*proton[c]+1*Nicotinamide adenine dinucleotide - reduced[c]+1*S-formylglutathionate(1-)[c]'	'1*L-serine[e]+1*L-histidine[e]'		'1*L-serine[e]+1*L-isoleucine[e]'
				'1*proton[c]+1*Nicotinamide adenine dinucleotide - reduced[c]+1*6,7-dihydrobiopterin[c]'	'1*Sulfite[c]+1*Fumarate[c]'		'1*L-serine[e]+1*L-phenylalanine[e]'
				'1*proton[c]+1*Nicotinamide adenine dinucleotide - reduced[c]+1*(S)-lactaldehyde[c]'	'1*hydrogensulfite[m]+1*Fumarate[m]'		'1*L-serine[e]+1*L-threonine[e]'
				'1*proton[c]+1*Nicotinamide adenine dinucleotide - reduced[c]+1*3-mercaptolactate-cysteine disulfide[c]'	'1*sphingosine 1-phosphate(1-)[c]'		'1*L-serine[m]'
				'1*proton[c]+1*Nicotinamide adenine dinucleotide - reduced[c]+1*3-mercaptopyruvate[c]'	'1*L-threonine[c]+1*citr_L[e][c]'		'1*Sulfite[c]+1*Succinate[c]'
				'1*proton[c]+1*Nicotinamide adenine dinucleotide - reduced[c]+1*ubiquinone-10[c]'	'1*L-threonine[c]+1*L-homoserine[c]'		'1*hydrogensulfite[m]+1*Succinate[m]'
				'1*proton[c]+1*Nicotinamide adenine dinucleotide - reduced[c]+1*Urate[c]'	'1*L-threonine[e]+1*L-citrulline[e]'		'1*sphinganine(1+)[c]+1*R total Coenzyme A[c]'
				'1*proton[c]+1*Nicotinamide adenine dinucleotide - reduced[c]+1*7alpha-hydroxy-5beta-cholestan-3-one[c]'	'1*L-threonine[e]+1*L-homoserine[e]'		'1*Spermidine[c]'
				'1*proton[c]+1*Nicotinamide adenine dinucleotide phosphate - reduced[c]+1*hydroxyacetone[c]'	'1*UDP[c]+1*dGDP[c]'		'1*Spermidine[e]'
				'1*proton[c]+1*Nicotinamide adenine dinucleotide phosphate - reduced[c]+1*trans-Octadec-2-enoyl-CoA[c]'	'1*UDP(3-)[g]+1*water[g]'		'1*stearidonic acid C18:4, n-3[c]'
				'1*proton[c]+1*Nicotinamide adenine dinucleotide phosphate - reduced[c]+1*Uracil[c]'	'1*UDP-N-acetyl-D-galactosamine(2-)[g]+1*Tn antigen[g]'		'1*stearidonic acid C18:4, n-3[r]'
				'1*proton[c]+1*Nicotinamide adenine dinucleotide phosphate - reduced[c]+1*7alpha-hydroxycholest-4-en-3-one[c]'	'1*UDP-D-galactose(2-)[g]+1*D-galactosyl-N-acylsphingosine[g]'		'1*Succinate[c]+1*cis-aconitate(3-)[c]'
				'1*proton[c]+1*Ornithine[c]+1*L-histidine[c]'	'1*UDP-D-galactose(2-)[g]+1*D-glucose[g]'		'1*Succinate[m]+1*cis-aconitate(3-)[m]'
				'1*proton[c]+1*Phosphoenolpyruvate[c]+1*CDP[c]'	'1*UDP-D-glucuronate[c]'		'1*triglyceride[c]'
				'1*proton[c]+1*L-phenylalanine[c]'	'1*UDP-D-glucuronate[r]'		'1*triglyceride[e]'
				'1*proton[c]+1*Diphosphate[c]+1*dUMP[c]'	'1*L-valine[e]+1*L-leucine[e]'		'1*taurocholic acid[c]'
				'1*proton[c]+1*5,6,7,8-Tetrahydrofolate[c]+1*N2-Formyl-N1-(5-phospho-D-ribosyl)glycinamide[c]'	'1*L-valine[e]+1*L-proline[e]'		'1*taurocholic acid[e]'
				'1*proton[c]+1*UDP[c]+1*Digalactosylceramide[c]'	'1*calciol[c]'		'1*taurocholate[x]'
				'1*proton[e]'	'2*ADP[c]'		'1*taurochenodeoxycholate[x]'
				'1*proton[e]+1*citrate(3-)[e]'	'2*Farnesyl diphosphate[r]'		'1*4a-hydroxytetrahydrobiopterin[c]'
				'1*proton[e]+1*diglyceride[e]+1*R total 3 position[e]'	'2*D-galactose[l]+1*keratan sulfate I, degradation product 6[l]'		'1*5,6,7,8-Tetrahydrofolate[c]+1*L-serine[c]'
				'1*proton[m]+1*3-methyl-2-oxopentanoate[m]+1*lipoamide[m]'	'2*Hydrogen peroxide[c]+1*dehydroascorbide(1-)[c]'		'1*L-threonine[c]+1*L-methionine[c]'
				'1*proton[m]+1*ADP[m]+1*Glycerol 3-phosphate[m]'	'2*Hydrogen peroxide[m]'		'1*L-threonine[e]+1*L-methionine[e]'
				'1*proton[m]+1*ADP[m]+1*phosphatidylinositol 4,5-bisphosphate[m]'	'2*H2O[c]+1*Thiamine diphosphate[c]'		'1*Thymidine[e]'
				'1*proton[m]+1*ADP[m]+1*hydrogenphosphate[m]+1*Oxaloacetate[m]'	'2*water[l]+1*hyaluronan biosynthesis, precursor 1[l]'		'1*L-tryptophan[e]+1*L-isoleucine[e]'
				'1*proton[m]+1*L-argininium(1+)[m]+1*L-histidine[m]'	'2*water[l]+1*keratan sulfate I, degradation product 5[l]'		'1*L-tryptophan[e]+1*L-phenylalanine[e]'
				'1*proton[m]+1*(R)-3-hydroxybutyrate[m]'	'2*H2O[m]+1*Thiamine diphosphate[m]'		'1*myristate[c]'
				'1*proton[m]+1*Coenzyme A[m]+1*Hydroxymethylglutaryl-CoA[m]'	'2*proton[c]+1*L-cysteinylglycine[c]'		'1*tetradecanoate (n-C14:0)[e]'
				'1*proton[m]+1*dGDP(2-)[m]+1*dUMP(2-)[m]'	'2*proton[c]+1*Nicotinamide adenine dinucleotide - reduced[c]+1*2,5-dihydroxybenzoate[c]'		'1*L-tyrosine[e]+1*L-homoserine[e]'
				'1*proton[m]+1*L-glutamate(1-)[m]'	'2*proton[c]+1*Nicotinamide adenine dinucleotide - reduced[c]+1*acetate[c]'		'1*L-tyrosine[e]+1*L-isoleucine[e]'
				'1*proton[m]+1*Glycine[m]+1*Succinyl-CoA[m]'	'2*proton[c]+1*Nicotinamide adenine dinucleotide phosphate - reduced[c]+1*3,4-Dihydroxymandelate[c]'		'1*UDP[c]+1*dGDP[c]'
				'1*proton[m]+1*H2O[m]+1*L-1-Pyrroline-3-hydroxy-5-carboxylate[m]'	'2*proton[c]+1*Nicotinamide adenine dinucleotide phosphate - reduced[c]+1*(3,4-dihydroxyphenyl)acetate[c]'		'1*UTP(4-)[n]+1*UMP(2-)[n]'
				'1*proton[m]+1*L-histidine[m]'	'2*proton[c]+1*Nicotinamide adenine dinucleotide phosphate - reduced[c]+1*3-Methoxy-4-hydroxymandelate[c]'		'1*L-valine[e]'
				'1*proton[m]+1*Nicotinamide adenine dinucleotide - reduced[m]+1*3-Oxodecanoyl-CoA[m]'	'2*proton[c]+1*Nicotinamide adenine dinucleotide phosphate - reduced[c]+1*3alpha,7alpha-Dihydroxy-5beta-cholestanate[c]'		'1*calciol[m]'
				'1*proton[m]+1*Nicotinamide adenine dinucleotide - reduced[m]+1*3-oxolaur-6-cis-enoyl-CoA[m]'	'2*proton[c]+1*Nicotinamide adenine dinucleotide phosphate - reduced[c]+1*all-trans-retinoate[c]'		'1*7alpha-hydroxycholest-4-en-3-one[c]'
				'1*proton[m]+1*Nicotinamide adenine dinucleotide - reduced[m]+1*3-oxo-cis,cis-7,10-hexadecadienoyl-CoA[m]'	'2*proton[c]+2*superoxide[c]'		'1*7alpha-hydroxycholest-4-en-3-one[r]'
				'1*proton[m]+1*Nicotinamide adenine dinucleotide - reduced[m]+1*3-Oxohexanoyl-CoA[m]'	'2*proton[e]+1*L-cysteinylglycine[e]'		'1*7alpha,12alpha-Dihydroxycholest-4-en-3-one[c]'
				'1*proton[m]+1*Nicotinamide adenine dinucleotide - reduced[m]+1*acetoacetyl-CoA(4-)[m]'	'2*proton[g]+2*UDP(3-)[g]+1*{[galactosyl-(1,4)-N-Acetyl-glucosaminyl-(1,2)-mannosyl-(1,3)-],[N-acetyl-glucosaminyl-(1,2)-mannosyl-(1,6)-]mannosyl-(1,4)-N-acetyl-glucosaminyl-(1,4)-[fucosyl-(1,6)]-N-acetyl-glucosaminyl}asparagine[g]'		'1*7alpha,12alpha-Dihydroxycholest-4-en-3-one[r]'
				'1*proton[m]+1*Nicotinamide adenine dinucleotide - reduced[m]+1*Acetyl-CoA[m]+1*4-decenoylcoa[m]'	'2*proton[m]+1*Nicotinamide adenine dinucleotide - reduced[m]+1*Methylmalonate[m]'		'1*cholesterol ester[c]'
				'1*proton[m]+1*Nicotinamide adenine dinucleotide - reduced[m]+1*Acetyl-CoA[m]+1*Flavin adenine dinucleotide reduced[m]+1*3,6-dodecadienoylcoa[m]'	'2*proton[m]+2*Nicotinamide adenine dinucleotide phosphate - reduced[m]+1*7alpha-hydroxycholest-4-en-3-one[m]'		'1*cholesterol ester[e]'
				'1*proton[m]+1*Nicotinamide adenine dinucleotide - reduced[m]+1*Acetyl-CoA[m]+1*Flavin adenine dinucleotide reduced[m]+1*7,10-hexadecadienoylcoa[m]'	'2*Sodium[c]+1*5-oxoprolinate[c]'		'1*D-xylulose 5-phosphate(2-)[c]'
				'1*proton[m]+1*Nicotinamide adenine dinucleotide - reduced[m]+1*Acetyl-CoA[m]+1*Flavin adenine dinucleotide reduced[m]+1*Octanoyl-CoA (n-C8:0CoA)[m]'	'2*Sodium[c]+1*Chloride[c]+1*L-phenylalanine[c]'		'1*5alpha-cholest-8-en-3beta-ol[r]'
				'1*proton[m]+1*Nicotinamide adenine dinucleotide - reduced[m]+1*Acetyl-CoA[m]+1*Flavin adenine dinucleotide reduced[m]+1*5,8-tetradecadienoylcoa[m]'	'2*Sodium[c]+1*Chloride[c]+1*Taurine[c]'		'2*ADP[m]'
				'1*proton[m]+1*Nicotinamide adenine dinucleotide phosphate - reduced[m]+1*trans,cis-deca-2,4-dienoyl-CoA[m]'	'2*Sodium[c]+1*L-threonine[c]+1*Chloride[c]'		'2*proton[c]+1*Nicotinamide adenine dinucleotide - reduced[c]+1*(S)-lactate[c]'
				'1*proton[m]+1*Nicotinamide adenine dinucleotide phosphate - reduced[m]+1*2-Oxoglutarate[m]+1*Ammonium[m]'	'2*Sodium[e]+1*5-oxoprolinate[e]'		'2*proton[c]+1*Nicotinamide adenine dinucleotide phosphate - reduced[c]+1*glycine betaine[c]'
				'1*proton[m]+1*Nicotinamide adenine dinucleotide phosphate - reduced[m]+1*trans-Dec-2-enoyl-CoA[m]'	'2*Sodium[e]+1*Chloride[e]+1*L-phenylalanine[e]'		'2*proton[c]+1*pyruvate[c]+1*Nicotinamide adenine dinucleotide phosphate - reduced[c]'
				'1*proton[m]+1*Nicotinamide adenine dinucleotide phosphate - reduced[m]+1*2,4-decadienoylcoa[m]'	'2*Sodium[e]+1*Chloride[e]+1*Taurine[e]'		'2*proton[c]+2*Nicotinamide adenine dinucleotide phosphate - reduced[c]+1*Hydroxymethylglutaryl-CoA[c]'
				'1*proton[m]+1*Ornithine[m]+1*L-argininium(1+)[m]'	'2*Sodium[e]+1*L-threonine[e]+1*Chloride[e]'		'2*proton[m]+1*Nicotinamide adenine dinucleotide phosphate - reduced[m]+1*4-Aminobutanoate[m]'
				'1*proton[m]+1*Ornithine[m]+1*L-histidine[m]'	'2*Nicotinamide adenine dinucleotide phosphate[m]+1*5beta-cholestane-3alpha,7alpha-diol[m]'		'2*proton[m]+1*Nicotinamide adenine dinucleotide phosphate - reduced[m]+1*Succinate[m]'
				'1*proton[m]+1*oxalate(2-)[m]+1*cis-aconitate(3-)[m]'	'2*UDP-D-galactose(2-)[g]+1*N4-{N-Acetyl-beta-D-glucosaminyl-(1,2)-alpha-D-mannosyl-(1,3)-[N-acetyl-beta-D-glucosaminyl-(1,2)-alpha-D-mannosyl-(1,6)]-beta-D-mannosyl-(1,4)-N-acetyl-beta-D-glucosaminyl-(1,4)-[alpha-L-fucosyl-(1,6)]-N-acetyl-beta-D-glucosaminyl}asparagine[g]'		'2*proton[m]+2*Superoxide anion[m]'
				'1*proton[m]+1*L-phenylalanine[m]'	'3*D-Glucose 1-phosphate[c]+1*phosphorylase-limit dextrin (glycogenin-1,6{4[1,4-Glc], 4[1,4-Glc]})[c]'		'2*proton[n]+2*superoxide[n]'
				'1*proton[m]+1*L-phenylalanine[m]'	'3*H2O[c]+3*6-phospho-D-glucono-1,5-lactone[c]'		'2*Nicotinamide adenine dinucleotide phosphate[c]+1*Coenzyme A[c]+1*(R)-mevalonate[c]'
				'1*proton[m]+1*pyruvate[m]+1*lipoamide[m]'	'3*proton[c]+1*L-ascorbate[c]+2*superoxide[c]'		'2*4-oxo-retinoic acid[c]'
				'1*proton[n]+1*ADP(3-)[n]+1*1-phosphatidyl-1D-myo-inositol 3,5-bisphosphate(5-)[n]'	'3*proton[c]+3*6-Phospho-D-gluconate[c]'		'2*UDP(3-)[n]'
				'1*proton[r]+1*D-glucuronate[r]'	'3*proton[c]+3*UDP[c]+1*glycogen, structure 1 (glycogenin-11[1,4-Glc])[c]'		'20.6508*ADP[c]+20.6508*proton[c]+20.6508*hydrogenphosphate[c]'
				'1*proton[r]+1*NADH(2-)[r]+1*7alpha-hydroxycholest-4-en-3-one[r]'	'3*proton[m]+1*H2O[m]+1*ATP(4-)[m]'
				'1*proton[r]+1*Nicotinamide adenine dinucleotide phosphate - reduced[r]+1*presqualene diphosphate(3-)[r]'	'3*Bicarbonate[c]+1*Sodium[c]'
				'1*proton[r]+1*Nicotinamide adenine dinucleotide phosphate - reduced[r]+1*5alpha-androstane-3,17-dione[r]'	'3*Bicarbonate[e]+1*Sodium[e]'
				'1*proton[x]+1*ADP(3-)[x]+1*hydrogenphosphate[x]+1*taurocholic acid[x]'	'3*hydrogenphosphate[c]+1*glycogen, structure 2 (glycogenin-1,6-{7[1,4-Glc], 4[1,4-Glc]})[c]'
				'1*proton[x]+1*ADP(3-)[x]+1*hydrogenphosphate[x]+1*taurochenodeoxycholate[x]'	'3*UDPglucose[c]+1*primed glycogenin (glycogenin-8[1,4-Glc])[c]'
				'1*proton[x]+1*Coenzyme A[x]+1*arachidonate[x]'	'4*proton[c]+1*ADP[c]+1*hydrogenphosphate[c]'
				'1*proton[x]+1*Coenzyme A[x]+1*phytanate[x]'	'5*H2O[m]+5*Coenzyme A[m]+5*Nicotinamide adenine dinucleotide[m]+4*Flavin adenine dinucleotide oxidized[m]+1*Octadecenoyl-CoA (n-C18:1CoA)[m]'
				'1*proton[x]+1*(S)-lactate[x]'	'7*D-glucose[c]+1*Tyr-194 of apo-glycogenin protein (primer for glycogen synthesis)[c]'
				'1*proton[x]+1*Nicotinamide adenine dinucleotide - reduced[x]+1*3-oxopalmitoyl-CoA(4-)[x]'	'7*H2O[c]+1*glycogen, structure 3 (glycogenin-7[1,4-Glc])[c]'
				'1*proton[x]+1*Nicotinamide adenine dinucleotide - reduced[x]+1*Acetyl-CoA[x]+1*Tetradecanoyl-CoA (n-C14:0CoA)[x]+1*Hydrogen peroxide[x]'	'7*H2O[m]+7*Coenzyme A[m]+7*Nicotinamide adenine dinucleotide[m]+7*Flavin adenine dinucleotide oxidized[m]+1*Palmitoyl-CoA (n-C16:0CoA)[m]'
				'1*Bicarbonate[c]+1*bilirubin(2-)[c]+1*Reduced glutathione[c]'	'7*proton[m]+7*Nicotinamide adenine dinucleotide - reduced[m]+8*Acetyl-CoA[m]+7*Flavin adenine dinucleotide reduced[m]'
				'1*Bicarbonate[c]+1*3beta-hydroxyandrost-5-en-17-one 3-sulfate(1-)[c]'	'8*proton[c]+8*UDP[c]+1*primed glycogenin (glycogenin-8[1,4-Glc])[c]'
				'1*Bicarbonate[c]+1*estrone 3-sulfate(1-)[c]'	'8*UDPglucose[c]+1*Tyr-194 of apo-glycogenin protein (primer for glycogen synthesis)[c]'
				'1*Bicarbonate[c]+1*Reduced glutathione[c]+1*leukotriene A4(1-)[c]'
				'1*Bicarbonate[c]+1*Reduced glutathione[c]+1*Leukotriene D4[c]'
				'1*Bicarbonate[c]+1*prostaglandin H2(1-)[c]'
				'1*Bicarbonate[c]+1*sulfate[c]'
				'1*Bicarbonate[c]+1*3,3'',5-triiodo-L-thyronine[c]'
				'1*Bicarbonate[e]+1*bilirubin(2-)[e]+1*glutathionate(1-)[e]'
				'1*Bicarbonate[e]+1*3beta-hydroxyandrost-5-en-17-one 3-sulfate(1-)[e]'
				'1*Bicarbonate[e]+1*estrone 3-sulfate(1-)[e]'
				'1*Bicarbonate[e]+1*glutathionate(1-)[e]+1*Leukotriene D4[e]'
				'1*Bicarbonate[e]+1*leukotriene A4(1-)[e]+1*glutathionate(1-)[e]'
				'1*Bicarbonate[e]+1*prostaglandin H2(1-)[e]'
				'1*Bicarbonate[e]+1*sulfate[e]'
				'1*Bicarbonate[e]+1*3,3'',5-triiodo-L-thyronine[e]'
				'1*palmitate[l]'
				'1*Hexadecenoate (n-C16:1)[c]'
				'1*palmitoleate[l]'
				'1*(E)-hexadec-2-enoyl-CoA(4-)[x]+1*H2O[x]'
				'1*Hydroxymethylglutaryl-CoA[x]'
				'1*4 hydroxy retinoic acid[n]'
				'1*Isocitrate[c]+1*2-oxoglutarate(2-)[c]'
				'1*(R)-lactate[e]'
				'1*(S)-lactate[c]'
				'1*(S)-lactate[x]'
				'1*leukotriene B4(1-)[c]'
				'1*leukotriene B4(1-)[e]'
				'1*linoleate[l]'
				'1*linoleic coenzyme A[c]'
				'1*linoleic coenzyme A[r]'
				'1*alpha-linolenate[e]'
				'1*alpha-linolenate[l]'
				'1*gamma-linolenate[e]'
				'1*L-lysinium(1+)[e]'
				'1*(S)-malate(2-)[e]'
				'1*3-mercaptolactate-cysteine disulfide[c]'
				'1*L-methionine[c]'
				'1*methylglyoxal[c]'
				'1*Sodium[c]+1*L-alanine[c]+1*L-cysteine[c]'
				'1*Sodium[c]+1*L-ascorbate[c]'
				'1*Sodium[c]+1*L-cysteine[c]+1*L-serine[c]'
				'1*Sodium[c]+1*Deoxyuridine[c]'
				'1*Sodium[c]+1*L-glutamate(1-)[c]'
				'1*Sodium[c]+1*Glycine[c]'
				'1*Sodium[c]+1*(R)-Pantothenate[c]'
				'1*Sodium[c]+1*L-serine[c]+1*L-threonine[c]'
				'1*Sodium[e]+1*2-oxoglutarate(2-)[e]'
				'1*Sodium[e]+1*L-alanine[e]+1*L-cysteine[e]'
				'1*Sodium[e]+1*L-ascorbate[e]'
				'1*Sodium[e]+1*L-cysteine[e]+1*L-serine[e]'
				'1*Sodium[e]+1*Deoxyuridine[e]'
				'1*Sodium[e]+1*L-glutamate(1-)[e]'
				'1*Sodium[e]+1*Glycine[e]'
				'1*Sodium[e]+1*hydrogenphosphate[e]'
				'1*Sodium[e]+1*(R)-Pantothenate[e]'
				'1*Sodium[e]+1*L-serine[e]+1*L-threonine[e]'
				'1*Nicotinate[c]'
				'1*Nicotinate[e]'
				'1*Nicotinamide adenine dinucleotide[c]+1*(S)-propane-1,2-diol[c]'
				'1*Nicotinamide adenine dinucleotide[c]+1*2-Oxobutanoate[c]+1*Coenzyme A[c]'
				'1*Nicotinamide adenine dinucleotide[c]+1*L-cysteine[c]+1*3-Mercaptolactate[c]'
				'1*Nicotinamide adenine dinucleotide[c]+1*7,8-Dihydrofolate[c]'
				'1*Nicotinamide adenine dinucleotide[c]+1*(R)-lactaldehyde[c]'
				'1*Nicotinamide adenine dinucleotide[c]+1*3-Mercaptolactate[c]'
				'1*Nicotinamide adenine dinucleotide[c]+1*L-proline[c]'
				'1*Nicotinamide adenine dinucleotide[c]+1*Ubiquinol-10[c]'
				'1*Nicotinamide adenine dinucleotide[c]+1*Spermidine[c]'
				'1*Nicotinamide adenine dinucleotide[c]+1*5,6,7,8-tetrahydrobiopterin[c]'
				'1*Nicotinamide adenine dinucleotide[c]+1*5beta-cholestane-3alpha,7alpha-diol[c]'
				'1*Nicotinamide adenine dinucleotide[c]+2*(S)-Glycerate[c]'
				'1*Nicotinamide adenine dinucleotide[m]+1*(S)-3-hydroxybutanoyl-CoA(4-)[m]'
				'1*Nicotinamide adenine dinucleotide[m]+1*(3S)-3-hydroxy-cis,cis-palmito-7,10-dienoyl-CoA[m]'
				'1*Nicotinamide adenine dinucleotide[m]+1*(3S)-3-hydroxydodec-cis-6-enoyl-CoA[m]'
				'1*Nicotinamide adenine dinucleotide[m]+1*(S)-Hydroxydecanoyl-CoA[m]'
				'1*Nicotinamide adenine dinucleotide[m]+1*(S)-Hydroxyhexanoyl-CoA[m]'
				'1*Nicotinamide adenine dinucleotide[m]+1*Isocitrate[m]'
				'1*NAD(1-)[r]+1*26-hydroxycholesterol[r]'
				'1*Nicotinamide adenine dinucleotide[x]'
				'1*Nicotinamide adenine dinucleotide[x]+1*(S)-3-Hydroxyhexadecanoyl-CoA[x]'
				'1*Nicotinamide adenine dinucleotide[x]+1*Coenzyme A[x]+1*Palmitoyl-CoA (n-C16:0CoA)[x]+1*O2[x]+1*H2O[x]'
				'1*Nicotinamide adenine dinucleotide - reduced[c]+1*CO2[c]+1*Propanoyl-CoA[c]'
				'1*Nicotinamide adenine dinucleotide - reduced[c]+1*Folate[c]'
				'1*Nicotinamide adenine dinucleotide phosphate[c]+1*(S)-propane-1,2-diol[c]'
				'1*Nicotinamide adenine dinucleotide phosphate[c]+1*5,6-dihydrouracil[c]'
				'1*Nicotinamide adenine dinucleotide phosphate[c]+1*L-ascorbate[c]'
				'1*Nicotinamide adenine dinucleotide phosphate[c]+1*Stearoyl-CoA (n-C18:0CoA)[c]'
				'1*Nicotinamide adenine dinucleotide phosphate[c]+1*7alpha-hydroxy-5beta-cholestan-3-one[c]'
				'1*Nicotinamide adenine dinucleotide phosphate[m]+1*trans-3-decenoyl-CoA[m]'
				'1*Nicotinamide adenine dinucleotide phosphate[m]+1*Decanoyl-CoA (n-C10:0CoA)[m]'
				'1*Nicotinamide adenine dinucleotide phosphate[m]+1*3-decenoylcoa[m]'
				'1*Nicotinamide adenine dinucleotide phosphate[m]+1*dihydrofolate(2-)[m]'
				'1*Nicotinamide adenine dinucleotide phosphate[r]+1*Diphosphate[r]+1*squalene[r]'
				'1*Nicotinamide adenine dinucleotide phosphate[x]'
				'1*Nicotinamide adenine dinucleotide phosphate - reduced[c]+1*dehydroascorbide(1-)[c]'
				'1*Nicotinamide adenine dinucleotide phosphate - reduced[m]+1*Folate[m]'
				'1*Nicotinamide adenine dinucleotide phosphate - reduced[x]'
				'1*Nicotinamide[e]'
				'1*Ammonium[c]+1*2-Oxoglutarate[c]'
				'1*Nitric oxide[e]'
				'1*O2[c]+1*Pyridoxine 5''-phosphate[c]'
				'1*O2[c]+1*L-tryptophan[c]'
				'1*O2[c]+2*13-cis-retinoate[c]'
				'1*O2[e]'
				'1*O2[m]+2*H2O[m]'
				'1*dioxygen[n]'
				'1*O2[r]+1*proton[r]+1*Nicotinamide adenine dinucleotide phosphate - reduced[r]+1*20-hydroxy-leukotriene B4(1-)[r]'
				'1*O2[x]'
				'1*superoxide[e]'
				'1*Superoxide anion[m]'
				'1*Octanoyl-CoA (n-C8:0CoA)[x]+1*L-Carnitine[x]'
				'1*octadecenoate (n-C18:1)[c]'
				'1*octadecenoate (n-C18:1)[e]'
				'1*oleate[l]'
				'1*11-octadecenoyl carnitine[c]'
				'1*11-octadecenoyl carnitine[m]'
				'1*octadecenoyl carnitine[c]'
				'1*octadecenoyl carnitine[m]'
				'1*4-oxo-retinoic acid[n]'
				'1*Ornithine[e]'
				'1*Orotate[c]'
				'1*orotate[e]'
				'1*phosphatidylinositol 4,5-bisphosphate[c]'
				'1*phosphatidylinositol 4,5-bisphosphate[n]'
				'1*propionyl-carnitine[x]'
				'1*Previtamin D3[c]'
				'1*phosphatidylethanolamine[c]'
				'1*phosphatidylethanolamine[r]'
				'1*Phosphoenolpyruvate[c]+1*cis-aconitate(3-)[c]'
				'1*Phosphoenolpyruvate[c]+1*Citrate[c]'
				'1*Phosphoenolpyruvate[m]+1*cis-aconitate(3-)[m]'
				'1*phosphatidylglycerol(1-)[e]'
				'1*L-phenylalanine[e]'
				'1*(2S)-4-carbamoyl-2-(2-phenylacetamido)butanoate[e]'
				'1*phytanoyl-CoA(4-)[c]'
				'1*phytanoyl-CoA(4-)[x]'
				'1*hydrogenphosphate[c]'
				'1*hydrogenphosphate[c]+1*N-acetylneuraminate[c]'
				'1*hydrogenphosphate[c]+1*N-Acetylneuraminate 9-phosphate[c]'
				'1*hydrogenphosphate[c]+1*Adenosine[c]'
				'1*hydrogenphosphate[c]+1*myo-inositol[c]'
				'1*hydrogenphosphate[m]+1*1-phosphatidyl-1D-myo-inositol 5-phosphate(3-)[m]'
				'1*hydrogenphosphate[m]+1*GDP[m]+1*Succinyl-CoA[m]'
				'1*Palmitoyl-CoA (n-C16:0CoA)[x]+1*L-Carnitine[x]'
				'1*propionate[c]+1*(S)-lactate[c]'
				'1*propionate[e]+1*(S)-lactate[e]'
				'1*Propanoyl-CoA[c]'
				'1*Propanoyl-CoA[m]+1*Flavin adenine dinucleotide oxidized[m]'
				'1*diphosphate(3-)[n]'
				'1*Diphosphate[r]+1*presqualene diphosphate(3-)[r]'
				'1*Diphosphate[x]'
				'1*L-proline[e]+1*L-tryptophan[e]'
				'1*prostaglandin D2(1-)[r]'
				'1*phosphatidylserine[e]'
				'1*Pyridoxamine[e]'
				'1*Pyridoxal[e]'
				'1*Pyridoxine[e]'
				'1*pyruvate[c]+1*acetate[c]'
				'1*pyruvate[c]+1*2-oxoglutarate(2-)[c]'
				'1*pyruvate[c]+1*CTP[c]'
				'1*pyruvate[c]+1*L-glutamine[c]'
				'1*pyruvate[m]+1*D-3-Amino-isobutanoate[m]'
				'1*pyruvate[m]+1*ATP(4-)[m]+1*Bicarbonate[m]'
				'1*ubiquinone-10[m]+1*Decanoyl-CoA (n-C10:0CoA)[m]'
				'1*ubiquinone-10[m]+1*(S)-dihydroorotate[m]'
				'1*Ubiquinol-10[m]+1*trans-Dec-2-enoyl-CoA[m]'
				'1*Ubiquinol-10[m]+1*Orotate[m]'
				'1*alpha-D-Ribose 1-phosphate[c]'
				'1*alpha-D-Ribose 5-phosphate[r]'
				'1*retinal[c]'
				'1*13-cis-retinal[r]'
				'1*9-cis-retinol[c]'
				'1*9-cis-retinol[e]'
				'1*11-cis-retinol[e]'
				'1*all-trans-retinoate[r]'
				'1*all-trans-retinoate[r]+1*UDP-D-glucuronate[r]'
				'1*retinoyl glucuronide[r]'
				'1*D-glucitol[c]'
				'1*D-glucitol[e]'
				'1*L-serine[c]'
				'1*L-serine[c]+1*L-phenylalanine[c]'
				'1*L-serine[e]'
				'1*L-serine[e]+1*L-phenylalanine[e]'
				'1*L-serine[m]'
				'1*sphingosylphosphorylcholine[e]'
				'1*Spermidine[c]'
				'1*Spermidine[e]'
				'1*stearidonic acid C18:4, n-3[c]'
				'1*stearidonic acid C18:4, n-3[l]'
				'1*Succinate[c]+1*cis-aconitate(3-)[c]'
				'1*Succinate[m]+1*cis-aconitate(3-)[m]'
				'1*Taurine[c]'
				'1*Taurine[c]+1*choloyl-CoA(4-)[c]'
				'1*taurocholic acid[e]'
				'1*4a-hydroxytetrahydrobiopterin[n]'
				'1*Thymidine[e]'
				'1*L-tryptophan[e]+1*L-proline[e]'
				'1*L-tryptophan[e]+1*L-tyrosine[e]'
				'1*myristate[c]'
				'1*tetradecanoate (n-C14:0)[e]'
				'1*L-tyrosine[e]+1*L-tryptophan[e]'
				'1*UDP[c]+1*dCDP[c]'
				'1*UDP(3-)[n]+1*ADP(3-)[n]'
				'1*UDP[r]+1*13-cis-retinoyl glucuronide[r]'
				'1*UDP[r]+1*retinoyl glucuronide[r]'
				'1*UDPglucose[c]'
				'1*UDP-D-galactose(2-)[c]+1*D-Glucose 1-phosphate[c]'
				'1*UDP-D-galactose(2-)[c]+1*D-galactosyl-N-acylsphingosine[c]'
				'1*calciol[c]'
				'1*calciol[e]'
				'1*omega hydroxy hexadecanoate (n-C16:0)[e]'
				'1*Xanthine[c]+1*alpha-D-Ribose 1-phosphate[c]'
				'1*7alpha,12alpha-Dihydroxycholest-4-en-3-one[c]'
				'1*7alpha,12alpha-Dihydroxycholest-4-en-3-one[r]'
				'1*D-xylulose 5-phosphate(2-)[c]+1*D-Erythrose 4-phosphate[c]'
				'1*zymosterol[r]+1*FADH2(2-)[r]'
				'1.96*H2O[m]+ 4*proton[m]+ 4*Ferricytochrome c[m]+0.02*Superoxide anion[m]'
				'2*13-cis-oxo-retinoic acid[c]'
				'2*Acetyl-CoA[m]'
				'2*ADP[c]+2*proton[c]+1*hydrogenphosphate[c]+1*L-glutamate(1-)[c]+1*Carbamoyl phosphate[c]'
				'2*Farnesyl diphosphate[r]'
				'2*Hydrogen peroxide[c]+1*dehydroascorbide(1-)[c]'
				'2*Hydrogen peroxide[m]'
				'2*H2O[c]+2*Nicotinamide adenine dinucleotide phosphate[c]+1*L-citrulline[c]+1*Nitric oxide[c]'
				'2*H2O[e]+1*ATP(4-)[e]'
				'2*proton[c]+1*Nicotinamide adenine dinucleotide - reduced[c]+1*1-Pyrroline-5-carboxylate[c]'
				'2*proton[c]+1*Nicotinamide adenine dinucleotide - reduced[c]+1*3-Methylimidazoleacetic acid[c]'
				'2*proton[c]+1*Nicotinamide adenine dinucleotide - reduced[c]+1*5-Hydroxyindoleacetate[c]'
				'2*proton[c]+1*Nicotinamide adenine dinucleotide - reduced[c]+1*2,5-dihydroxybenzoate[c]'
				'2*proton[c]+1*Nicotinamide adenine dinucleotide - reduced[c]+1*phenylacetate[c]'
				'2*proton[c]+1*Nicotinamide adenine dinucleotide - reduced[c]+1*3alpha,7alpha,12alpha-Trihydroxy-5beta-cholestanoate[c]'
				'2*proton[c]+1*Nicotinamide adenine dinucleotide phosphate - reduced[c]+1*all-trans-retinoate[c]'
				'2*proton[c]+2*Nicotinamide adenine dinucleotide phosphate - reduced[c]+1*Hydroxymethylglutaryl-CoA[c]'
				'2*proton[e]+1*AMP[e]+1*FMN[e]'
				'2*proton[e]+1*AMP[e]+2*hydrogenphosphate[e]'
				'2*proton[m]+1*Nicotinamide adenine dinucleotide - reduced[m]+1*acetate[m]'
				'2*proton[m]+1*Nicotinamide adenine dinucleotide - reduced[m]+1*erythro-4-hydroxy-L-glutamate(1-)[m]'
				'2*proton[m]+1*Nicotinamide adenine dinucleotide - reduced[m]+1*Succinate[m]'
				'2*proton[m]+1*Nicotinamide adenine dinucleotide phosphate - reduced[m]+1*4-Aminobutanoate[m]'
				'2*proton[m]+1*Nicotinamide adenine dinucleotide phosphate - reduced[m]+1*Succinate[m]'
				'2*proton[m]+2*Ferricytochrome c[m]+1*Ubiquinol-10[m]'
				'2*proton[x]+1*O2[x]+1*3alpha,7alpha,24-Trihydroxy-5beta-cholestanoyl-CoA[x]+2*Nicotinamide adenine dinucleotide phosphate - reduced[x]'
				'2*Nicotinamide adenine dinucleotide phosphate[c]+1*Coenzyme A[c]+1*(R)-mevalonate[c]'
				'2*O2[c]+2*Nicotinamide adenine dinucleotide phosphate - reduced[c]+1*L-argininium(1+)[c]'
				'3*proton[c]+1*L-ascorbate[c]+2*superoxide[c]'
				'3*proton[c]+1*Nicotinamide adenine dinucleotide - reduced[c]+2*3-hydroxypyruvate[c]'
				'4*H2O[m]+4*Coenzyme A[m]+4*Nicotinamide adenine dinucleotide[m]+3*Flavin adenine dinucleotide oxidized[m]+1*Hexadecenoyl-CoA (n-C16:1CoA)[m]'
				'4*proton[c]+1*ubiquinone-10[c]+2*Ferrocytochrome C[c]'
				'4*proton[x]+4*Nicotinamide adenine dinucleotide - reduced[x]+4*Acetyl-CoA[x]+1*Octanoyl-CoA (n-C8:0CoA)[x]+4*Hydrogen peroxide[x]'
				'4*Nicotinamide adenine dinucleotide[x]+4*Coenzyme A[x]+1*Palmitoyl-CoA (n-C16:0CoA)[x]+4*O2[x]+4*H2O[x]'
				'5*H2O[m]+5*Coenzyme A[m]+5*Nicotinamide adenine dinucleotide[m]+4*Flavin adenine dinucleotide oxidized[m]+1*Octadecenoyl-CoA (n-C18:1CoA)[m]'
				'7.92*proton[m]+ 1*O2[m]+ 4*Ferrocytochrome C[m]'

## Sheet: abbreviations
Supplementary Table S3. Complexes whose balancing is lethal in the model of cancer tissue, but allows at least 90% of optimal growth in the respective healthy tissue model.
Compartment abbreviations: Cytoplasm - [c], Extracellular - [e], Golgi - [g], Lysosome - [l], Mitochondria - [m], Nucleus - [n], Endoplasmic reticulum - [r], Peroxisome - [x]
breast	gastric	kidney (RCC)	blood	liver (HCC)	lung (SCC)	lung (AC)	ovarian	pancreas
' 1*Asn_X_Ser_Thr[r]+0.1*g3m8mpdol_L[r]'	'1*13dampp[c]+1*h2o2[c]+1*4abutn[c]'	' 1*memgacpail_hs[r]+0.1*dolp_L[r]+ 1*h[r]'	' 20.6508*h2o[c]+ 20.7045*atp[c]+0.385872*glu_L[c]+0.352607*asp_L[c]+0.036117*gtp[c]+0.279425*asn_L[c]+0.505626*ala_L[c]+0.046571*cys_L[c]+0.325996*gln_L[c]+0.538891*gly[c]+0.392525*ser_L[c]+ 0.31269*thr_L[c]+0.592114*lys_L[c]+ 0.35926*arg_L[c]+0.153018*met_L[c]+0.023315*pail_hs[c]+0.039036*ctp[c]+0.154463*pchol_hs[c]+0.055374*pe_hs[c]+0.020401*chsterol[c]+0.002914*pglyc_hs[c]+0.011658*clpn_hs[c]…	'0.5*o2[x]+ 1*dhcholoylcoa[x]+ 1*fadh2[x]'	1*Asn_X_Ser_Thr[r]+0.1*g3m8mpdol_U[r]'	'1*13_cis_oretn[n]'	' 20.6508*h2o[c]+ 20.7045*atp[c]+0.385872*glu_L[c]+0.352607*asp_L[c]+0.036117*gtp[c]+0.279425*asn_L[c]+0.505626*ala_L[c]+0.046571*cys_L[c]+0.325996*gln_L[c]+0.538891*gly[c]+0.392525*ser_L[c]+ 0.31269*thr_L[c]+0.592114*lys_L[c]+ 0.35926*arg_L[c]+0.153018*met_L[c]+0.023315*pail_hs[c]+0.039036*ctp[c]+0.154463*pchol_hs[c]+0.055374*pe_hs[c]+0.020401*chsterol[c]+0.002914*pglyc_hs[c]+0.011658*clpn_hs[c]…	' 1*pi[c]+1.5*na1[c]'
' 1*gdpmann[c]+0.1*m1mpdol_L[c]'	'1*2425dhvitd3[c]'	'0.1*dolmanp_L[r]+ 1*emgacpail_hs[r]'	'1*10fthf[c]+1*h[c]'	'1*10fthf[c]+1*gar[c]'	' 1*gdpmann[c]+0.1*chito2pdol_U[c]'	'1*13_cis_retn[n]'	'1*13_cis_retn[r]'	' 20.6508*h2o[c]+ 20.7045*atp[c]+0.385872*glu_L[c]+0.352607*asp_L[c]+0.036117*gtp[c]+0.279425*asn_L[c]+0.505626*ala_L[c]+0.046571*cys_L[c]+0.325996*gln_L[c]+0.538891*gly[c]+0.392525*ser_L[c]+ 0.31269*thr_L[c]+0.592114*lys_L[c]+ 0.35926*arg_L[c]+0.153018*met_L[c]+0.023315*pail_hs[c]+0.039036*ctp[c]+0.154463*pchol_hs[c]+0.055374*pe_hs[c]+0.020401*chsterol[c]+0.002914*pglyc_hs[c]+0.011658*clpn_hs[c]…
' 1*gdpmann[c]+0.1*m2mpdol_L[c]'	'1*2dr5p[c]'	'0.1*dolmanp_L[r]+ 1*mgacpail_hs[r]'	'1*2dr1p[c]+1*gua[c]'	'1*13_cis_oretn[n]'	' 1*gdpmann[c]+0.1*m1mpdol_U[c]'	'1*2425dhvitd3[e]'	'1*2425dhvitd3[c]'	'1*10fthf[c]+1*aicar[c]'
' 1*gdpmann[c]+0.1*m3mpdol_L[c]'	'1*2mb2coa[m]+1*q10h2[m]'	'0.1*dolp_L[r]+ 1*h[r]+ 1*m2gacpail_hs[r]'	'1*7dhchsterol[r]'	'1*13_cis_retn[n]'	' 1*gdpmann[c]+0.1*m2mpdol_U[c]'	'1*25hvitd2[c]'	'1*2425dhvitd3[e]'	'1*1mncam[c]+1*ahcys[c]'
' 1*gdpmann[c]+0.1*mpdol_L[c]'	'1*2mbcoa[m]+1*q10[m]'	'1*10fthf6glu[l]'	'1*Rtotal2[c]'	'1*13_cis_retn[r]+1*udpglcur[r]'	' 1*gdpmann[c]+0.1*m3mpdol_U[c]'	'1*25hvitd2[e]'	'1*25aics[c]'	'1*1mncam[e]'
' 1*h2o[r]+0.1*doldp_L[r]'	'1*34hpp[e]'	'1*13dampp[c]+1*h2o[c]+1*o2[c]'	'1*accoa[m]+1*acac[m]'	'1*13_cis_retnglc[e]'	' 1*gdpmann[c]+0.1*mpdol_U[c]'	'1*25hvitd2[m]'	'1*25hvitd2[c]'	'1*1mncam[e]+1*adp[c]+1*h[c]+1*pi[c]'
' 1*h[c]+ 1*gdp[c]+0.1*m1mpdol_L[c]'	'1*35cgmp[c]+1*ppi[c]'	'1*2ddecdicoa[m]'	'1*ade[c]+1*r1p[c]'	'1*13_cis_retnglc[r]'	' 1*h2o[r]+0.1*doldp_U[r]'	'1*25hvitd3[e]'	'1*25hvitd2[e]'	'1*2hb[c]+1*nad[c]'
' 1*h[c]+ 1*gdp[c]+0.1*m2mpdol_L[c]'	'1*5mthf[c]+1*hcys_L[c]'	'1*3aib_D[e]'	'1*adp[c]+1*13dpg[c]'	'1*13dampp[c]+1*CE1944[c]'	' 1*h[c]+ 1*gdp[c]+0.1*m1mpdol_U[c]'	'1*25hvitd3[m]'	'1*25hvitd2[m]'	'1*2mop[m]+1*glu_L[m]'
' 1*h[c]+ 1*gdp[c]+0.1*m3mpdol_L[c]'	'1*5thf[e]'	'1*3ddecdicoa[m]'	'1*adp[c]+1*h[c]+1*pa_hs[c]'	'1*13dampp[c]+1*h2o2[c]+1*4abutn[c]'	' 1*h[c]+ 1*gdp[c]+0.1*m2mpdol_U[c]'	'1*2pg[c]'	'1*25hvitd3[c]'	'1*3mob[c]'
' 1*h[c]+ 1*gdp[c]+0.1*m4mpdol_L[c]'	'1*6thf[e]'	'1*4abut[c]'	'1*adp[c]+1*h[c]+1*pi[c]+1*ps_hs[m]'	'1*13dpg[c]'	' 1*h[c]+ 1*gdp[c]+0.1*m3mpdol_U[c]'	'1*5HPET[c]'	'1*25hvitd3[e]'	'1*3pg[c]'
' 1*h[c]+ 1*gdp[c]+0.1*mpdol_L[c]'	'1*7dhchsterol[c]'	'1*4abut[n]'	'1*amp[c]+1*ppi[c]+1*Rtotalcoa[c]'	'1*1mncam[c]+1*ahcys[c]'	' 1*h[c]+ 1*gdp[c]+0.1*m4mpdol_U[c]'	'1*6dhf[e]'	'1*25hvitd3[m]'	'1*4abut[n]'
' 1*h[c]+ 1*udp[c]+0.1*chito2pdol_L[c]'	'1*HC00250[c]'	'1*5thf[c]'	'1*arachcoa[c]'	'1*1mncam[e]'	' 1*h[c]+ 1*gdp[c]+0.1*mpdol_U[c]'	'1*7dhf[e]'	'1*2mop[m]+1*glu_L[m]'	'1*4mop[c]'
' 1*h[r]+0.1*doldp_L[r]+ 1*g3m8masn[r]'	'1*HC01397[m]'	'1*6dhf[c]'	'1*arachcoa[x]'	'1*1mncam[e]+1*adp[c]+1*h[c]+1*pi[c]'	' 1*h[c]+ 1*udp[c]+0.1*chito2pdol_U[c]'	'1*7thf[e]'	'1*3aib[c]'	'1*5dhf[e]'
' 1*uacgam[c]+0.1*naglc2p_L[c]'	'1*aacoa[x]+1*coa[x]'	'1*6thf[c]'	'1*asp_L[c]+1*cbp[c]'	'1*2425dhvitd3[e]'	' 1*h[r]+ 1*g3m8masn[r]+0.1*doldp_U[r]'	'1*C05957[r]'	'1*3aib[e]'	'1*5mthf[e]'
'0.1*chito2pdol_L[c]+ 1*gdpmann[c]'	'1*acac[c]'	'1*7dhchsterol[r]+2*h2o[r]+1*nadp[r]'	'1*atp[c]+1*3pg[c]'	'1*25hvitd2[c]'	' 1*h[r]+0.1*dolp_U[r]+ 1*mgacpail_hs[r]'	'1*CE1617[r]'	'1*3aib_D[e]'	'1*7dhchsterol[r]'
'0.1*dolglcp_L[r]+0.1*g1m8mpdol_L[r]'	'1*acac[x]'	'1*HC01403[x]'	'1*atp[c]+1*coa[c]+1*Rtotal[c]'	'1*25hvitd2[e]'	' 1*h[r]+0.1*dolp_U[r]+ 1*pi[r]'	'1*CE2705[c]'	'1*3mob[c]'	'1*7dhchsterol[r]+1*h[r]+1*nadph[r]'
'0.1*dolglcp_L[r]+0.1*g2m8mpdol_L[r]'	'1*accoa[m]+1*acac[m]'	'1*Rtotal2[c]'	'1*atp[c]+1*dag_hs[c]'	'1*25hvitd2[m]'	' 1*h[r]+0.1*dolp_U[r]+0.1*g1m8mpdol_U[r]'	'1*CE4876[r]'	'1*3mob[e]'	'1*C05279[m]'
'0.1*dolglcp_L[r]+0.1*m8mpdol_L[r]'	'1*accoa[m]+1*tdcoa[m]'	'1*Rtotal[l]+1*sphings[l]'	'1*cdpdag_hs[c]+1*inost[c]'	'1*25hvitd3[e]'	' 1*h[r]+0.1*dolp_U[r]+0.1*g2m8mpdol_U[r]'	'1*CE5236[c]'	'1*4abut[e]'	'1*C05280[m]'
'0.1*dolmanp_L[r]+ 1*m2emgacpail_hs[r]'	'1*accoa[x]+1*aacoa[x]+1*h2o[x]'	'1*Ser_Thr[g]'	'1*cdpdag_hs[c]+1*pglyc_hs[c]'	'1*2ddecdicoa[m]'	' 1*h[r]+0.1*dolp_U[r]+0.1*g3m8mpdol_U[r]'	'1*HC00250[e]'	'1*4abut[n]'	'1*CE5119[m]'
'0.1*dolmanp_L[r]+0.1*m4mpdol_L[r]'	'1*accoa[x]+1*acac[x]'	'1*T_antigen[g]'	'1*chsterol[c]'	'1*2dr1p[c]'	' 1*h[r]+0.1*dolp_U[r]+0.1*m5mpdol_U[r]'	'1*HC00342[c]+1*oxa[m]'	'1*4mop[e]'	'1*CE5120[m]'
'0.1*dolmanp_L[r]+0.1*m5mpdol_L[r]'	'1*acetone[e]'	'1*accoa[x]+1*occoa[x]'	'1*chsterol[e]+1*pchol_hs[e]'	'1*2hb[c]+1*ac[e]'	' 1*h[r]+0.1*dolp_U[r]+0.1*m6mpdol_U[r]'	'1*HC02100[l]'	'1*5HPET[c]'	'1*HC01223[m]'
'0.1*dolmanp_L[r]+0.1*m6mpdol_L[r]'	'1*acrn[c]+1*crn[x]'	'1*acgam[l]+1*ksi_deg17[l]'	'1*co2[c]+1*3dsphgn[c]+1*coa[c]'	'1*2hb[c]+1*akg[e]'	1*h[r]+0.1*dolp_U[r]+0.1*m7mpdol_U[r]'	'1*HC02121[c]'	'1*5mthf[e]'	'1*Rtotal2[c]'
'0.1*dolmanp_L[r]+0.1*m7mpdol_L[r]'	'1*adp[c]+1*atp[m]'	'1*acnam[n]'	'1*co2[e]'	'1*2hb[c]+1*ppa[e]'	' 1*h[r]+0.1*dolp_U[r]+0.1*m8mpdol_U[r]'	'1*HC02179[c]'	'1*7dhchsterol[c]'	'1*Rtotal2[e]'
'0.1*dolp_L[c]+ 1*uacgam[c]'	'1*adp[c]+1*atp[x]'	'1*acnam[n]+1*ctp[n]'	'1*co2[m]+1*pe_hs[m]'	'1*2hb[e]'	' 1*uacgam[c]+0.1*naglc2p_U[c]'	'1*HC02179[e]'	'1*C05957[r]'	'1*Rtotal2coa[c]+1*alpa_hs[c]'
'0.1*dolp_L[r]+ 1*h[r]+ 1*m3emgacpail_hs[r]'	'1*adp[c]+1*h[c]+1*g6p[c]'	'1*acrn[c]+1*crn[x]'	'1*cys_L[e]'	'1*2hb[e]+1*ac[c]'	' 1*ump[c]+0.1*naglc2p_U[c]'	'1*HC02202[c]'	'1*CE1617[r]'	'1*Rtotal[c]'
'0.1*dolp_L[r]+ 1*h[r]+ 1*pi[r]'	'1*adp[c]+1*h[c]+1*paps[c]'	'1*ade[e]'	'1*dag_hs[c]+1*sphmyln_hs[c]'	'1*2hb[e]+1*ppa[c]'	'0.1*dolglcp_U[r]+0.1*g1m8mpdol_U[r]'	'1*HC02202[e]'	'1*CE2705[c]'	'1*Rtotal[e]'
'0.1*dolp_L[r]+ 1*h[r]+0.1*g1m8mpdol_L[r]'	'1*adp[c]+1*h[c]+1*pi[c]+1*C02528[e]'	'1*adp[c]+1*dctp[m]'	'1*dctp[c]'	'1*2mb2coa[m]+1*q10h2[m]'	'0.1*dolglcp_U[r]+0.1*g2m8mpdol_U[r]'	'1*HC02203[c]'	'1*CE4876[r]'	'1*Rtotalcoa[c]+1*glyc3p[c]'
'0.1*dolp_L[r]+ 1*h[r]+0.1*g2m8mpdol_L[r]'	'1*adp[c]+1*h[c]+1*pi[c]+1*gln_L[c]'	'1*adp[c]+1*dgdp[m]'	'1*dgtp[n]'	'1*2mbcoa[m]+1*dhlam[m]'	'0.1*dolglcp_U[r]+0.1*m8mpdol_U[r]'	'1*HC02203[e]'	'1*CE5236[c]'	'1*aacoa[c]+1*amp[c]+1*ppi[c]'
'0.1*dolp_L[r]+ 1*h[r]+0.1*g3m8mpdol_L[r]'	'1*adp[c]+1*h[c]+1*pyam5p[c]'	'1*adp[c]+1*h[c]+1*f26bp[c]'	'1*dump[c]'	'1*2mbcoa[m]+1*q10[m]'	'0.1*dolichol_U[c]'	'1*HC02204[c]'	'1*HC02100[l]'	'1*acgam1p[c]'
'0.1*dolp_L[r]+ 1*h[r]+0.1*m5mpdol_L[r]'	'1*adp[m]+1*dttp[m]'	'1*adp[c]+1*h[c]+1*pi[c]+1*cholcoa[x]'	'1*f6p[c]+1*e4p[c]'	'1*2mcit[c]'	'0.1*dolichol_U[r]'	'1*HC02204[e]'	'1*HC02179[c]'	'1*acgam6p[c]'
'0.1*dolp_L[r]+ 1*h[r]+0.1*m6mpdol_L[r]'	'1*akg[c]+1*cit[m]'	'1*adp[c]+1*h[c]+1*pi[c]+1*dgchol[e]'	'1*g3p[c]'	'1*2mcit[e]'	'0.1*dolmanp_U[r]+ 1*gacpail_hs[r]'	'1*HC02205[c]'	'1*HC02179[e]'	'1*ade[c]+1*prpp[c]'
'0.1*dolp_L[r]+ 1*h[r]+0.1*m7mpdol_L[r]'	'1*akg[c]+1*cys_L[c]'	'1*adp[c]+1*h[c]+1*pi[c]+1*dlnlcg[e]'	'1*g3p[c]+1*f6p[c]'	'1*2mop[m]+1*ala_L[m]'	'0.1*dolmanp_U[r]+0.1*m4mpdol_U[r]'	'1*HC02205[e]'	'1*HC02180[c]'	'1*ade[c]+1*r1p[c]'
'0.1*dolp_L[r]+ 1*h[r]+0.1*m8mpdol_L[r]'	'1*akg[c]+1*succ[m]'	'1*adp[c]+1*h[c]+1*pi[c]+1*elaid[e]'	'1*glyc3p[c]'	'1*2mop[m]+1*glu_L[m]'	'0.1*dolmanp_U[r]+0.1*m5mpdol_U[r]'	'1*HC02206[c]'	'1*HC02180[e]'	'1*adn[c]+1*dgtp[c]'
'0.1*naglc2p_L[c]+ 1*ump[c]'	'1*akg[m]+1*cit[c]'	'1*adp[c]+1*h[c]+1*pi[c]+1*glu_L[c]+1*fpram[c]'	'1*glyc3p[x]'	'1*2pg[c]'	'0.1*dolmanp_U[r]+0.1*m6mpdol_U[r]'	'1*HC02206[e]'	'1*HC02187[c]'	'1*adp[c]+1*h[c]+1*cholp[c]'
'1*10fthf5glu[c]'	'1*akg[m]+1*coa[m]+1*nad[m]'	'1*adp[c]+1*h[c]+1*pi[c]+1*hdcea[e]'	'1*gtp[c]+1*trdrd[c]'	'1*34hpp[c]'	'0.1*dolmanp_U[r]+0.1*m7mpdol_U[r]'	'1*HC02207[c]'	'1*HC02187[e]'	'1*adp[c]+1*h[c]+1*dgmp[c]'
'1*10fthf5glu[l]+4*h2o[l]'	'1*akg[m]+1*nh4[m]'	'1*adp[c]+1*h[c]+1*pi[c]+1*lnlnca[e]'	'1*h2o[c]+1*atp[c]+1*ps_hs[c]'	'1*34hpp[e]'	'0.1*dolp_U[c]+ 1*uacgam[c]'	'1*HC02207[e]'	'1*HC02202[c]'	'1*adp[c]+1*h[c]+1*pail35p_hs[c]'
'1*10fthf[c]+1*gar[c]'	'1*akg[m]+1*succ[c]'	'1*adp[c]+1*udp[c]'	'1*h2o[c]+1*dgmp[c]'	'1*3ddecdicoa[m]'	'1*10fthf5glu[m]+1*h[m]+3*h2o[m]+1*adp[m]+1*pi[m]'	'1*HC02208[c]'	'1*HC02202[e]'	'1*adp[c]+1*h[c]+1*pan4p[c]'
'1*10fthf[l]+4*glu_L[l]'	'1*ala_L[c]+1*5oxpro[c]'	'1*adp[c]+2*h[c]+1*pi[c]+1*air[c]'	'1*h2o[c]+1*dgtp[c]+1*trdox[c]'	'1*3mlda[e]'	'1*10fthf6glu[l]+1*glu_L[l]'	'1*HC02208[e]'	'1*HC02203[c]'	'1*adp[c]+1*h[c]+1*pi[c]+1*gar[c]'
'1*25aics[c]'	'1*ala_L[m]+1*HC00591[m]'	'1*adp[m]+1*datp[m]'	'1*h2o[c]+1*dhor_S[c]'	'1*3pg[c]'	'1*10fthf6glu[m]'	'1*HC02210[c]'	'1*HC02203[e]'	'1*adp[c]+1*h[c]+1*pi[c]+1*pe_hs[c]'
'1*34hpp[e]'	'1*ametam[c]+1*spmd[c]'	'1*adp[m]+1*dctp[c]'	'1*h2o[c]+1*g3pc[c]'	'1*4abut[c]'	'1*10fthf7glu[l]'	'1*HC02210[e]'	'1*HC02204[c]'	'1*adp[c]+1*h[c]+1*pi[c]+1*phyQ[c]'
'1*4abut[e]'	'1*amp[c]+1*ppi[c]+1*arachcoa[c]'	'1*adp[m]+1*dgdp[c]'	'1*h2o[c]+1*lpchol_hs[c]'	'1*4hglusa[m]'	'1*10fthf7glu[l]+1*h2o[l]'	'1*HC02213[c]'	'1*HC02204[e]'	'1*adp[c]+1*h[c]+1*pi[c]+1*ps_hs[m]'
'1*5thf[m]'	'1*amp[c]+1*ppi[c]+1*pmtcoa[c]'	'1*adp[m]+1*pi[m]+1*succoa[m]'	'1*h2o[c]+1*methf[c]'	'1*5HPET[r]'	'1*10fthf[c]+1*gar[c]'	'1*HC02213[e]'	'1*HC02205[c]'	'1*adp[c]+1*h[c]+1*pi[c]+1*ribflv[c]'
'1*CE5117[m]'	'1*arachd[r]'	'1*adp[r]+1*h[r]+1*pi[r]+1*chsterol[e]'	'1*h2o[c]+1*ps_hs[c]'	'1*5dhf[e]'	'1*10fthf[m]+4*glu_L[m]+1*atp[m]'	'1*HC02214[c]'	'1*HC02205[e]'	'1*adp[c]+1*h[c]+1*pi[c]+1*strdnc[e]'
'1*HC01444[e]'	'1*asn_L[c]'	'1*akg[c]+1*cit[m]'	'1*h2o[e]+1*co2[e]'	'1*5fthf[c]+1*h2o[e]'	'1*2dr1p[c]+1*gua[c]'	'1*HC02214[e]'	'1*HC02206[c]'	'1*adp[c]+1*h[c]+1*pi[c]+1*tchola[e]'
'1*Lcystin[c]'	'1*asn_L[c]+1*met_L[e]'	'1*akg[m]+1*cit[c]'	'1*h2o[m]+1*accoa[m]+1*oaa[m]'	'1*6thf[e]'	'1*34dhphe[c]+1*leu_L[e]'	'1*HC02216[c]'	'1*HC02206[e]'	'1*adp[c]+1*h[c]+1*pyam5p[c]'
'1*acac[c]+1*pyr[e]'	'1*asn_L[c]+1*phe_L[e]'	'1*akg[m]+1*orn[m]'	'1*h[c]+1*Rtotal[c]+1*g3pc[c]'	'1*C05957[r]'	'1*34dhphe[e]+1*leu_L[c]'	'1*HC02216[e]'	'1*HC02207[c]'	'1*adp[c]+1*utp[c]'
'1*acgam[l]+1*ksi_deg32[l]'	'1*asn_L[e]+1*met_L[c]'	'1*ala_L[m]'	'1*h[c]+1*cbasp[c]'	'1*CE2056[r]'	'1*34hpp[c]'	'1*HC02217[c]'	'1*HC02207[e]'	'1*adp[c]+2*h[c]+1*pi[c]+1*air[c]'
'1*adp[c]+1*dutp[m]'	'1*asn_L[e]+1*phe_L[c]'	'1*arachd[c]+1*crn[r]'	'1*h[c]+1*chol[c]+1*glyc3p[c]'	'1*CE2432[m]'	'1*34hpp[c]+1*glu_L[c]'	'1*HC02217[e]'	'1*HC02208[c]'	'1*adp[n]+1*ditp[n]'
'1*adp[c]+1*h[c]+1*dtmp[c]'	'1*atp[c]+1*adp[m]'	'1*arg_L[c]+1*val_L[e]'	'1*h[c]+1*cmp[c]+1*clpn_hs[c]'	'1*CE2705[c]'	'1*3aib_D[e]'	'1*ac[c]+1*CE2089[c]'	'1*HC02208[e]'	'1*aicar[c]'
'1*adp[c]+1*h[c]+1*pi[c]+1*25aics[c]'	'1*atp[c]+1*adp[x]'	'1*arg_L[e]+1*val_L[c]'	'1*h[c]+1*cmp[c]+1*pail_hs[c]'	'1*CE2705[n]'	'1*3mob[e]'	'1*ac[m]+1*oaa[m]'	'1*HC02210[c]'	'1*aicar[e]'
'1*adp[c]+1*h[c]+1*pi[c]+1*dgchol[e]'	'1*atp[c]+1*aps[c]'	'1*ascb_L[c]'	'1*h[c]+1*coa[c]+1*dhcrm_hs[c]'	'1*CE4876[r]'	'1*4abutn[e]'	'1*acgam[c]'	'1*HC02210[e]'	'1*akg[c]+1*pi[m]'
'1*adp[c]+1*h[c]+1*pi[c]+2*na1[c]+1*btn[c]'	'1*atp[c]+1*coa[c]+1*hdca[c]'	'1*ascb_L[e]'	'1*h[c]+1*nadph[c]+1*3dsphgn[c]'	'1*CE5117[m]'	'1*5dhf[l]+1*glu_L[l]'	'1*acgam[l]'	'1*HC02213[c]'	'1*akg[m]+1*3aib_D[m]'
'1*adp[c]+2*h[c]+1*pi[c]+1*air[c]'	'1*atp[c]+1*coa[c]+1*hdcea[c]'	'1*asn_L[c]+1*thr_L[e]'	'1*h[c]+1*nadph[c]+1*dhf[c]'	'1*CE5118[m]'	'1*6dhf[l]+1*glu_L[l]'	'1*ach[c]'	'1*HC02213[e]'	'1*akg[m]+1*orn[m]'
'1*adp[m]+1*dutp[c]'	'1*atp[c]+1*f6p[c]'	'1*asn_L[e]+1*thr_L[c]'	'1*h[c]+1*pa_hs[c]+1*ser_L[c]'	'1*CE5125[x]'	'1*7dhf[l]'	'1*ach[e]'	'1*HC02214[c]'	'1*ala_B[m]'
'1*akg[m]+1*ala_B[m]'	'1*atp[c]+1*glc_D[c]'	'1*asn_L[m]'	'1*h[c]+1*pi[c]+1*cbasp[c]'	'1*CE5126[x]'	'1*HC00229[e]'	'1*ade[e]+1*prpp[e]'	'1*HC02214[e]'	'1*ala_L[c]+1*hom_L[e]'
'1*akg[m]+1*ala_L[m]'	'1*atp[c]+1*h[c]+1*fmn[c]'	'1*asp_L[m]+1*nh4[m]'	'1*h[c]+1*ser_L[c]+1*pmtcoa[c]'	'1*CE5236[c]'	'1*HC01231[c]'	'1*adp[c]+1*gdp[c]'	'1*HC02216[c]'	'1*ala_L[c]+1*ile_L[e]'
'1*akg[m]+1*val_L[m]'	'1*atp[c]+1*pydam[c]'	'1*atp[c]+1*coa[c]+1*lnlc[c]'	'1*h[e]+1*hco3[e]'	'1*CE5236[n]'	'1*HC01231[m]'	'1*adp[c]+1*h[c]+1*CE5132[c]'	'1*HC02216[e]'	'1*ala_L[e]+1*hom_L[c]'
'1*ala_D[c]'	'1*atp[m]+1*adn[m]'	'1*atp[c]+1*fpram[c]'	'1*h[m]+1*coa[m]+1*cit[m]'	'1*CE5586[c]'	'1*HC01401[m]'	'1*adp[c]+1*h[c]+1*pa_hs[c]'	'1*HC02217[c]'	'1*ala_L[e]+1*ile_L[c]'
'1*amp[c]+1*fum[c]'	'1*atp[m]+1*dpcoa[m]'	'1*atp[c]+1*h[c]+1*nmn[c]'	'1*h[m]+1*h2o[m]+1*1pyr5c[m]'	'1*HC01397[x]'	'1*Rtotal2[e]'	'1*adp[c]+1*h[c]+1*pan4p[c]'	'1*HC02217[e]'	'1*ala_L[m]'
'1*amp[c]+1*ppi[c]+1*Rtotalcoa[c]'	'1*atp[m]+1*dtdp[m]'	'1*atp[c]+1*ump[c]'	'1*h[m]+1*ps_hs[m]'	'1*HC01407[m]'	'1*ac[c]+1*oaa[c]'	'1*adp[c]+1*h[c]+1*pi[c]+1*arachdcoa[x]'	'1*Rtotal2[c]'	'1*amet[c]+1*ncam[c]'
'1*amp[r]+1*ppi[r]+1*pmtcoa[r]'	'1*bilglcur[c]'	'1*atp[m]+1*cytd[m]'	'1*h[x]+1*nadh[x]+1*accoa[x]+1*pmtcoa[x]+1*h2o2[x]'	'1*HC01444[e]'	'1*acald[m]'	'1*adp[c]+1*h[c]+1*pi[c]+1*gthrd[m]'	'1*Rtotal2[e]'	'1*amp[c]+1*atp[r]'
'1*asp_L[c]+1*gtp[c]+1*imp[c]'	'1*bilglcur[e]'	'1*atp[m]+1*dadp[m]'	'1*h[x]+1*nadh[x]+1*dhap[x]'	'1*HC02100[l]'	'1*acgam[l]+1*glcur[l]'	'1*adp[m]+1*dutp[m]'	'1*Rtotal[e]'	'1*amp[c]+1*ppi[c]'
'1*atp[c]+1*asp_L[c]+1*5aizc[c]'	'1*btn[c]'	'1*atp[m]+1*duri[m]'	'1*hmgcoa[x]'	'1*HC02121[c]'	'1*acgam[l]+1*ha_pre1[l]'	'1*ahcys[c]'	'1*ac[m]+1*oaa[m]'	'1*amp[c]+1*ppi[c]+1*Rtotal2coa[c]'
'1*atp[c]+1*fpram[c]'	'1*c4crn[c]'	'1*atp[m]+1*glyc[m]'	'1*inost[e]'	'1*HC02175[c]'	'1*acrn[m]'	'1*ahcys[e]'	'1*accoa[c]+1*crn[c]'	'1*arach[e]'
'1*atp[c]+1*thymd[c]'	'1*cdpchol[c]+1*dag_hs[c]'	'1*bamppald[c]+1*h2o2[c]+1*nh4[c]'	'1*lpchol_hs[e]+1*xolest2_hs[e]'	'1*HC02175[e]'	'1*adp[c]+1*dadp[c]'	'1*ak2lgchol_hs[c]'	'1*accoa[x]+1*crn[x]'	'1*arg_L[c]+1*trp_L[e]'
'1*atp[c]+1*trdrd[c]'	'1*cit[e]'	'1*bilirub[c]'	'1*met_L[e]'	'1*HC02176[e]'	'1*adp[c]+1*dutp[m]'	'1*ak2lgchol_hs[e]'	'1*ach[c]'	'1*arg_L[e]+1*trp_L[c]'
'1*atp[n]+1*dcdp[n]'	'1*cit[m]'	'1*bilirub[r]'	'1*na1[c]+1*inost[c]'	'1*Lcystin[c]'	'1*adp[c]+1*h[c]+1*4ppcys[c]'	'1*akg[m]+1*co2[m]'	'1*ach[e]'	'1*asn_L[c]+1*gln_L[e]'
'1*atp[r]+1*coa[r]+1*hdca[r]'	'1*cmp[c]+1*dctp[c]'	'1*cmpacna[c]'	'1*na1[e]+1*inost[e]'	'1*Lfmkynr[c]'	'1*adp[c]+1*h[c]+1*amp[c]'	'1*amp[e]+1*ppi[e]'	'1*acrn[c]+1*crn[x]'	'1*asn_L[c]+1*gly[e]'
'1*c10dc[c]'	'1*co2[c]+1*ametam[c]'	'1*cmpacna[n]'	'1*nad[c]+1*5mthf[c]'	'1*Rtotal2[e]'	'1*adp[c]+1*h[c]+1*crmp_hs[c]'	'1*arach[e]'	'1*adp[c]+1*dcdp[c]'	'1*asn_L[c]+1*phe_L[e]'
'1*c10dc[x]'	'1*co2[m]+1*acetone[m]'	'1*cmpacna[n]+1*ppi[n]'	'1*nad[c]+1*dhf[c]'	'1*Rtotal2coa[c]+1*alpa_hs[c]'	'1*adp[c]+1*h[c]+1*gal1p[c]'	'1*arachd[c]'	'1*adp[c]+1*ditp[c]'	'1*asn_L[e]+1*gln_L[c]'
'1*cdp[n]+1*dadp[n]'	'1*co2[m]+1*nadh[m]+1*pyr[m]'	'1*co2[c]+1*xylu_L[c]'	'1*nad[x]+1*coa[x]+1*o2[x]+1*h2o[x]+1*stcoa[x]'	'1*Rtotal[e]'	'1*adp[c]+1*h[c]+1*pa_hs[c]'	'1*arachd[c]+1*crn[r]'	'1*adp[c]+1*dttp[c]'	'1*asn_L[e]+1*gly[c]'
'1*citr_L[c]+1*trp_L[e]'	'1*co2[m]+1*nadh[m]+1*succoa[m]'	'1*coa[c]+1*ocdececrn[c]'	'1*nad[x]+1*glyc3p[x]'	'1*Rtotalcoa[c]+1*glyc3p[c]'	'1*adp[c]+1*h[c]+1*pi[c]+1*bildglcur[e]'	'1*arachd[l]'	'1*adp[c]+1*h[c]+1*CE5132[c]'	'1*asn_L[e]+1*phe_L[c]'
'1*citr_L[c]+1*tyr_L[e]'	'1*coa[c]+1*c4crn[c]'	'1*coa[m]+1*atp[m]+1*succ[m]'	'1*nadh[c]+1*fol[c]'	'1*ac[c]+1*CE2089[c]'	'1*adp[c]+1*h[c]+1*pi[c]+1*camp[e]'	'1*ascb_L[c]'	'1*adp[c]+1*h[c]+1*cholp[c]'	'1*atp[c]+1*amp[r]'
'1*cmp[n]+1*datp[n]'	'1*coa[c]+1*elaidcrn[c]'	'1*coa[x]+1*3odcoa[x]'	'1*nadp[c]+1*sphgn[c]'	'1*ac[c]+1*akg[e]'	'1*adp[c]+1*h[c]+1*pi[c]+1*gar[c]'	'1*ascb_L[e]'	'1*adp[c]+1*h[c]+1*dump[c]'	'1*atp[c]+1*chol[c]'
'1*co2[c]+1*ptth[c]'	'1*coa[c]+1*hdcecrn[c]'	'1*coa[x]+1*c4dc[x]'	'1*nadp[c]+1*thf[c]'	'1*ac[c]+1*pyr[e]'	'1*adp[c]+1*h[c]+1*pi[c]+1*gthrd[e]'	'1*asn_L[c]+1*gln_L[e]'	'1*adp[c]+1*itp[c]'	'1*atp[c]+1*coa[c]+1*Rtotal2[c]'
'1*coa[c]+1*c12dc[c]'	'1*coa[c]+1*odecrn[c]'	'1*crm_hs[l]+1*gal[l]'	'1*pchol_hs[c]+1*crm_hs[c]'	'1*ac[e]'	'1*adp[c]+1*h[c]+1*pi[c]+1*gthrd[m]'	'1*asn_L[c]+1*met_L[e]'	'1*adp[c]+1*trdrd[c]'	'1*atp[c]+1*coa[c]+1*acac[c]'
'1*coa[c]+1*c6crn[c]'	'1*coa[m]+1*3ohdcoa[m]'	'1*crn[c]+1*acrn[x]'	'1*pe_hs[c]'	'1*acac[c]+1*bhb[e]'	'1*adp[c]+1*h[c]+1*pi[c]+1*lgnc[e]'	'1*asn_L[c]+1*phe_L[e]'	'1*adp[m]+1*dtdp[m]'	'1*atp[c]+1*coa[c]+1*arach[e]'
'1*core8[g]'	'1*coa[m]+1*HC01007[m]'	'1*crn[c]+1*arachd[r]'	'1*ppi[c]+1*orot5p[c]'	'1*acac[c]+1*but[e]'	'1*adp[c]+1*h[c]+1*pi[c]+1*lnlc[e]'	'1*asn_L[e]+1*gln_L[c]'	'1*adp[n]+1*gtp[n]'	'1*atp[c]+1*dgsn[c]'
'1*crn[c]+1*c12dccoa[c]'	'1*coa[m]+1*elaidcrn[m]'	'1*crn[c]+1*lnlncg[r]'	'1*prpp[c]+1*orot[c]'	'1*acac[c]+1*lac_L[e]'	'1*adp[c]+1*h[c]+1*pi[c]+1*phyQ[c]'	'1*asn_L[e]+1*met_L[c]'	'1*adp[n]+1*itp[n]'	'1*atp[c]+1*f6p[c]'
'1*crn[c]+1*hxcoa[c]'	'1*coa[m]+1*hdcecrn[m]'	'1*crn[c]+1*octd11ecoa[c]'	'1*q10[m]+1*dhor_S[c]'	'1*acac[e]+1*bhb[c]'	'1*adp[c]+1*h[c]+1*pi[c]+1*ps_hs[c]'	'1*asn_L[e]+1*phe_L[c]'	'1*ahcys[c]'	'1*atp[c]+1*fpram[c]'
'1*crn[e]'	'1*coa[m]+1*odecrn[m]'	'1*crn[c]+1*pmtcrn[r]'	'1*q10h2[m]+1*orot[c]'	'1*acac[e]+1*but[c]'	'1*adp[c]+2*h[c]+1*pi[c]+1*glu_L[c]+1*ctp[c]'	'1*asp_L[c]'	'1*ahcys[e]'	'1*atp[c]+1*gly[c]+1*pram[c]'
'1*ctp[c]+1*trdrd[c]'	'1*coa[m]+1*pmtcrn[m]'	'1*crn[r]+1*lnlncg[c]'	'1*r5p[c]+1*xu5p_D[c]'	'1*acac[e]+1*lac_L[c]'	'1*adp[m]+1*cdp[m]'	'1*asp_L[e]'	'1*aicar[c]'	'1*atp[c]+1*ptth[c]'
'1*dadp[m]+1*dgdp[m]'	'1*coa[x]+1*HC01007[x]'	'1*crn[x]+1*succoa[x]'	'1*ru5p_D[c]'	'1*accoa[c]+1*CE2089[c]'	'1*adp[m]+1*ctp[m]'	'1*atp[c]+1*dag_hs[c]'	'1*akg[c]+1*HC00342[m]'	'1*atp[c]+1*pydam[c]'
'1*datp[m]+1*dgmp[m]'	'1*crn[c]+1*HC01007[m]'	'1*cys_L[c]+1*thr_L[e]'	'1*sphgn[c]+1*Rtotalcoa[c]'	'1*accoa[m]+1*CE2431[m]'	'1*adp[m]+1*dctp[m]'	'1*atp[c]+1*gmp[c]'	'1*akg[c]+1*cit[m]'	'1*atp[c]+1*r5p[c]'
'1*dcamp[c]'	'1*crn[c]+1*HC01007[x]'	'1*cys_L[e]+1*thr_L[c]'	'1*trp_L[e]'	'1*accoa[m]+1*CE4794[m]'	'1*adp[m]+1*dutp[c]'	'1*atp[c]+1*pail3p_hs[c]'	'1*akg[c]+1*icit[m]'	'1*atp[c]+1*udp[c]'
'1*dctp[n]+1*adp[n]'	'1*crn[c]+1*acrn[x]'	'1*dadp[c]+1*cdp[c]'	'1*tyr_L[e]'	'1*accoa[m]+1*btcoa[m]'	'1*adp[m]+1*pi[m]+1*methf[m]'	'1*atp[c]+1*ptth[c]'	'1*akg[c]+1*val_L[c]'	'1*atp[m]+1*dpcoa[m]'
'1*dmpp[c]'	'1*crn[c]+1*btcoa[c]'	'1*dadp[c]+1*dtdp[m]'	'1*xu5p_D[c]+1*e4p[c]'	'1*accoa[m]+1*dhlam[m]'	'1*adp[m]+1*udp[m]'	'1*atp[m]+1*dudp[m]'	'1*akg[m]+1*HC00342[c]'	'1*atp[n]+1*dgdp[n]'
'1*drib[e]'	'1*crn[c]+1*hdcoa[c]'	'1*dadp[c]+1*dttp[c]'	'2*h[c]+1*nadh[c]+1*mlthf[c]'	'1*accoa[m]+1*gly[m]'	'1*ahcys[m]'	'1*atp[n]+1*pail3p_hs[n]'	'1*akg[m]+1*cit[c]'	'1*atp[n]+1*didp[n]'
'1*dtdp[c]+1*dudp[m]'	'1*crn[c]+1*od2coa[c]'	'1*dadp[m]+1*dtdp[c]'	'20.6508*adp[c]+20.6508*h[c]+20.6508*pi[c]'	'1*accoa[x]+1*acac[x]'	'1*akg[c]+1*HC00342[m]'	'1*atp[x]'	'1*akg[m]+1*co2[m]'	'1*atp[n]+1*pail5p_hs[n]'
'1*dtdp[m]+1*dudp[c]'	'1*crn[c]+1*odecoa[c]'	'1*datp[c]+1*cmp[c]'		'1*accoa[x]+1*crn[x]'	'1*akg[c]+1*co2[c]'	'1*avite1[e]'	'1*akg[m]+1*icit[c]'	'1*atp[n]+1*udp[n]'
'1*f1a[g]'	'1*crn[m]+1*HC01007[c]'	'1*datp[c]+1*dtdp[c]'		'1*accoa[x]+1*tdcoa[x]'	'1*akg[c]+1*tyr_L[c]'	'1*avite2[c]'	'1*ala_L[c]+1*hom_L[e]'	'1*bilglcur[e]'
'1*f1a[l]'	'1*crn[m]+1*hdcoa[m]'	'1*datp[n]'		'1*acgam[c]'	'1*akg[m]+1*4abut[m]'	'1*avite2[e]'	'1*ala_L[c]+1*pro_L[e]'	'1*btn[e]'
'1*fad[r]'	'1*crn[m]+1*occoa[m]'	'1*dcacoa[x]+1*o2[x]'		'1*acgam[l]'	'1*akg[m]+1*HC00342[c]'	'1*bilglcur[c]'	'1*ala_L[c]+1*ser_L[e]'	'1*cdpchol[c]+1*dag_hs[c]'
'1*fadh2[c]'	'1*crn[m]+1*od2coa[m]'	'1*dcholcoa[c]'		'1*acrn[c]+1*crn[x]'	'1*akg[m]+1*leu_L[m]'	'1*bilglcur[e]'	'1*ala_L[c]+1*thr_L[e]'	'1*cdpdag_hs[c]+1*glyc3p[c]'
'1*fadh2[r]'	'1*crn[m]+1*odecoa[m]'	'1*dcholcoa[r]'		'1*acrn[x]'	'1*ala_L[c]+1*5oxpro[c]'	'1*bvite[c]'	'1*ala_L[e]+1*hom_L[c]'	'1*cdpdag_hs[c]+1*inost[c]'
'1*fmn[e]'	'1*crn[m]+1*pmtcoa[m]'	'1*dctp[c]+1*dgdp[m]'		'1*adp[c]'	'1*ala_L[c]+1*trp_L[e]'	'1*bvite[e]'	'1*ala_L[e]+1*pro_L[c]'	'1*cdpdag_hs[c]+1*pglyc_hs[c]'
'1*fum[c]+1*aicar[c]'	'1*crn[x]+1*HC01007[c]'	'1*dece3coa[m]'		'1*adp[c]+1*13dpg[c]'	'1*ala_L[e]+1*trp_L[c]'	'1*cbasp[c]'	'1*ala_L[e]+1*ser_L[c]'	'1*chol[c]+1*ps_hs[c]'
'1*gln_L[c]+1*his_L[e]'	'1*ctp[c]+1*dcmp[c]'	'1*dgdp[c]+1*dctp[m]'		'1*adp[c]+1*cdp[c]'	'1*ala_L[m]'	'1*cbasp[e]'	'1*ala_L[e]+1*thr_L[c]'	'1*chsterol[c]'
'1*gln_L[e]+1*his_L[c]'	'1*cys_L[e]'	'1*dgdp[c]+1*dutp[m]'		'1*adp[c]+1*dctp[c]'	'1*amet[m]'	'1*chol[e]'	'1*amet[c]'	'1*citr_L[c]+1*val_L[e]'
'1*glu_L[m]+1*3mob[m]'	'1*dadp[m]+1*dgdp[m]'	'1*dgdp[m]+1*dutp[c]'		'1*adp[c]+1*dttp[c]'	'1*amp[c]+1*ppi[c]+1*HC10852[c]'	'1*cholcoa[c]'	'1*amet[r]'	'1*citr_L[e]+1*val_L[c]'
'1*glu_L[m]+1*msa[m]'	'1*datp[c]+1*fru[c]'	'1*dgsn[e]'		'1*adp[c]+1*gdp[c]'	'1*amp[c]+1*ppi[c]+1*Rtotal2coa[c]'	'1*cholcoa[x]'	'1*amp[c]+1*ppi[c]+1*Rtotal2coa[c]'	'1*co2[c]+1*3dsphgn[c]+1*coa[c]'
'1*glu_L[m]+1*pyr[m]'	'1*datp[m]+1*dgmp[m]'	'1*dhf[c]'		'1*adp[c]+1*gtp[c]'	'1*amp[c]+1*ppi[c]+1*Rtotalcoa[c]'	'1*chsterol[l]'	'1*amp[c]+1*ppi[c]+1*Rtotalcoa[c]'	'1*co2[c]+1*ump[c]'
'1*gluside_hs[c]'	'1*dgmp[c]'	'1*dmnoncrn[x]'		'1*adp[c]+1*h[c]+1*CE5132[c]'	'1*amp[c]+1*ppi[c]+1*lneldccoa[c]'	'1*chsterol[m]'	'1*arach[c]'	'1*co2[m]+1*nadh[m]+1*2mbcoa[m]'
'1*gluside_hs[r]'	'1*dgmp[m]'	'1*f1a[g]'		'1*adp[c]+1*h[c]+1*acmanap[c]'	'1*amp[c]+1*ppi[c]+1*lnlccoa[c]'	'1*cit[c]+1*oxa[m]'	'1*arachcoa[c]'	'1*co2[m]+1*nadh[m]+1*nh4[m]+1*mlthf[m]'
'1*gmp[g]'	'1*dgtp[m]+1*duri[m]'	'1*f1a[l]'		'1*adp[c]+1*h[c]+1*f26bp[c]'	'1*amp[r]+1*ppi[r]+1*odecoa[r]'	'1*cit[m]'	'1*arachcoa[x]'	'1*co2[m]+1*pe_hs[m]'
'1*h2o2[c]+1*h[c]+1*HC00460[c]'	'1*elaidcrn[c]'	'1*fad[m]+1*dece4coa[m]'		'1*adp[c]+1*h[c]+1*pan4p[c]'	'1*amp[x]+1*ppi[x]+1*phytcoa[x]'	'1*cit[m]+1*oxa[c]'	'1*arachd[c]'	'1*coa[c]+1*alpa_hs[c]'
'1*h2o2[c]+1*xan[c]'	'1*elaidcrn[m]'	'1*fad[m]+1*etfrd[m]'		'1*adp[c]+1*h[c]+1*pdx5p[c]'	'1*arg_L[c]+1*hom_L[e]'	'1*co2[c]'	'1*arachdcoa[c]'	'1*coa[c]+1*pa_hs[c]'
'1*h2o2[m]+1*CE2435[m]'	'1*fad[m]+1*CE0785[m]'	'1*fad[x]'		'1*adp[c]+1*h[c]+1*pi[c]+1*HC02175[e]'	'1*arg_L[e]+1*hom_L[c]'	'1*co2[c]+1*xylu_L[c]'	'1*arachdcoa[x]'	'1*coa[m]+1*nad[m]+1*3mop[m]'
'1*h2o[c]+1*adprib[c]'	'1*fadh2[m]+1*CE2432[m]'	'1*fadh2[m]+1*dec24dicoa[m]'		'1*adp[c]+1*h[c]+1*pi[c]+1*HC02176[e]'	'1*asp_L[c]'	'1*co2[e]'	'1*arg_L[c]'	'1*coa[r]+1*pmtcrn[r]'
'1*h2o[c]+1*atp[c]+1*dgchol[c]'	'1*fe2[c]'	'1*fadh2[m]+1*etfox[m]'		'1*adp[c]+1*h[c]+1*pi[c]+1*HC02198[e]'	'1*atp[c]+1*HC01231[c]'	'1*coa[c]+1*aacoa[c]'	'1*arg_L[e]'	'1*crn[c]'
'1*h2o[c]+1*atp[c]+2*na1[e]+1*btn[e]'	'1*fol[c]'	'1*fol[m]'		'1*adp[c]+1*h[c]+1*pi[c]+1*arachd[x]'	'1*atp[c]+1*adn[c]'	'1*crn[c]+1*arachd[r]'	'1*ascb_L[c]'	'1*crn[r]+1*pmtcoa[r]'
'1*h2o[c]+1*cmp[c]'	'1*gdp[c]+1*trdrd[c]'	'1*fum[c]+1*so4[m]'		'1*adp[c]+1*h[c]+1*pi[c]+1*bildglcur[e]'	'1*atp[c]+1*amp[c]'	'1*crn[c]+1*pmtcrn[x]'	'1*ascb_L[e]'	'1*ctp[c]+1*trdrd[c]'
'1*h2o[c]+1*datp[c]+1*trdox[c]'	'1*gln_L[c]'	'1*fum[m]+1*so4[c]'		'1*adp[c]+1*h[c]+1*pi[c]+1*cholate[e]'	'1*atp[c]+1*coa[c]+1*lneldc[c]'	'1*ctp[c]+1*trdrd[c]'	'1*asn_L[c]+1*met_L[e]'	'1*cytd[c]+1*dutp[c]'
'1*h2o[c]+1*dctp[c]+1*trdox[c]'	'1*gln_L[m]'	'1*g3p[c]'		'1*adp[c]+1*h[c]+1*pi[c]+1*cholcoa[x]'	'1*atp[c]+1*crm_hs[c]'	'1*cys_L[c]+1*ser_L[e]'	'1*asn_L[e]+1*met_L[c]'	'1*dag_hs[c]+1*sphmyln_hs[c]'
'1*h2o[c]+1*mi14p[c]'	'1*glu_L[c]+1*mercppyr[c]'	'1*gal[l]+1*ksi_deg15[l]'		'1*adp[c]+1*h[c]+1*pi[c]+1*dgchol[e]'	'1*atp[c]+1*dag_hs[c]'	'1*cys_L[c]+1*trp_L[e]'	'1*atp[c]+1*chol[c]'	'1*datp[c]'
'1*h2o[c]+1*mi34p[c]'	'1*glu_L[e]+1*5dhf[e]'	'1*gal[l]+1*ksi_deg18[l]'		'1*adp[c]+1*h[c]+1*pi[c]+1*gchola[e]'	'1*atp[c]+1*damp[c]'	'1*cys_L[e]+1*ser_L[c]'	'1*atp[c]+1*coa[c]+1*Rtotal2[c]'	'1*datp[n]'
'1*h2o[c]+1*mi3p_D[c]'	'1*glyc3p[m]'	'1*gln_L[e]'		'1*adp[c]+1*h[c]+1*pi[c]+1*na1[e]+1*k[c]'	'1*atp[c]+1*dcdp[m]'	'1*cys_L[e]+1*trp_L[c]'	'1*atp[c]+1*coa[c]+1*Rtotal[c]'	'1*dctp[c]+1*ump[c]'
'1*h2o[c]+1*nad[c]'	'1*gthrd[c]'	'1*glu5sa[m]'		'1*adp[c]+1*h[c]+1*pi[c]+1*pchol_hs[e]'	'1*atp[c]+1*dctp[m]'	'1*dadp[n]+1*udp[n]'	'1*atp[c]+1*coa[c]+1*arach[e]'	'1*dctp[n]'
'1*h2o[c]+1*o2[c]+1*HC01522[c]'	'1*gtp[c]'	'1*glu_L[c]+1*orot[e]'		'1*adp[c]+1*h[c]+1*pi[c]+1*ppcoa[x]'	'1*atp[c]+1*f6p[c]'	'1*datp[n]+1*ump[n]'	'1*atp[c]+1*dcmp[c]'	'1*dgtp[c]'
'1*h2o[c]+1*o2[c]+1*hxan[c]'	'1*h2o2[c]+1*h[c]+1*HC00900[c]'	'1*glu_L[e]+1*6dhf[e]'		'1*adp[c]+1*h[c]+1*pi[c]+1*strdnc[e]'	'1*atp[c]+1*gly[c]+1*pram[c]'	'1*dctp[m]'	'1*atp[c]+1*didp[c]'	'1*dgtp[n]'
'1*h2o[c]+1*pydx5p[c]'	'1*h2o2[c]+1*nh4[c]+1*pydx5p[c]'	'1*glu_L[e]+1*orot[c]'		'1*adp[c]+1*h[c]+1*pi[c]+1*tdchola[e]'	'1*atp[c]+1*pail5p_hs[c]'	'1*dcyt[c]'	'1*atp[c]+1*dtdp[c]'	'1*dgtp[n]+1*adp[n]'
'1*h2o[c]+1*thmmp[c]'	'1*h2o2[c]+1*xan[c]'	'1*glu_L[m]+1*glu5sa[m]'		'1*adp[c]+1*h[c]+1*pi[c]+1*thm[e]'	'1*atp[m]+1*5fthf[m]'	'1*dcyt[e]'	'1*atp[c]+1*duri[c]'	'1*didp[c]'
'1*h2o[c]+2*atp[c]+1*hco3[c]+1*gln_L[c]'	'1*h2o2[m]+1*so4[m]'	'1*gly[c]'		'1*adp[c]+1*h[c]+1*pi[c]+1*ttdca[e]'	'1*atp[m]+1*cdp[m]'	'1*dgdp[n]+1*udp[n]'	'1*atp[c]+1*idp[c]'	'1*didp[n]'
'1*h2o[l]+1*ksi_deg31[l]'	'1*h2o[c]+1*2425dhvitd3[c]+1*nadp[c]'	'1*glyb[c]'		'1*adp[c]+1*h[c]+1*pi[c]+2*na1[c]+1*ascb_L[c]'	'1*atp[m]+1*cmp[m]'	'1*dgsn[c]'	'1*atp[c]+1*pail_hs[c]'	'1*ditp[c]'
'1*h2o[l]+1*ksii_core2_deg3[l]'	'1*h2o[c]+1*35cgmp[c]'	'1*glyb[m]'		'1*adp[m]+1*dttp[m]'	'1*atp[m]+1*dcdp[c]'	'1*dgsn[e]'	'1*atp[c]+1*pi[m]'	'1*ditp[n]'
'1*h2o[m]+1*coa[m]+1*nad[m]+1*dc2coa[m]'	'1*h2o[c]+1*atp[c]+1*C02528[c]'	'1*glyc3p[x]'		'1*adp[m]+1*dudp[m]'	'1*atp[m]+1*dcdp[m]'	'1*dgtp[c]+1*duri[c]'	'1*atp[m]+1*amp[m]'	'1*dlnlcg[c]'
'1*h2o[m]+1*coa[m]+1*nad[m]+1*fad[m]+1*dcacoa[m]'	'1*h2o[c]+1*dgdp[c]+1*trdox[c]'	'1*glyc[m]'		'1*adp[m]+1*gtp[m]'	'1*atp[m]+1*dctp[c]'	'1*dgtp[n]+1*ump[n]'	'1*atp[m]+1*dgsn[m]'	'1*elaid[c]'
'1*h2o[n]+1*pail34p_hs[n]'	'1*h2o[c]+1*fdp[c]'	'1*gmp[c]'		'1*adp[n]+1*ditp[n]'	'1*atp[m]+1*ump[m]'	'1*dhap[c]'	'1*atp[m]+1*dtmp[m]'	'1*f6p[c]'
'1*h[c]+1*HC01231[c]'	'1*h2o[c]+1*mi1p_D[c]'	'1*gthrd[e]'		'1*adp[n]+1*gtp[n]'	'1*atp[n]+1*dcdp[n]'	'1*din[c]'	'1*atp[n]+1*dgdp[n]'	'1*fad[m]+1*ibcoa[m]'
'1*h[c]+1*adprib[c]+1*ncam[c]'	'1*h2o[c]+1*nad[c]+1*2mop[c]'	'1*h2o2[m]'		'1*adp[r]+1*h[r]+1*pi[r]+1*chsterol[e]'	'1*atp[n]+1*dcyt[n]'	'1*din[e]'	'1*atp[n]+1*gdp[n]'	'1*fad[m]+1*q10h2[m]'
'1*h[c]+1*akg[m]+1*cit[c]'	'1*h2o[c]+1*nad[c]+1*34dhmald[c]'	'1*h2o2[x]+1*HC01414[x]'		'1*adp[x]'	'1*atp[r]+1*coa[r]+1*ocdcea[r]'	'1*dlnlcg[e]'	'1*atp[n]+1*idp[n]'	'1*fad[r]+1*zymstnl[r]'
'1*h[c]+1*ala_D[c]'	'1*h2o[c]+1*nad[c]+1*34dhpac[c]'	'1*h2o[c]+1*11_cis_retfa[c]'		'1*ahcys[c]'	'1*bildglcur[r]'	'1*drib[e]'	'1*atp[n]+1*pail_hs[n]'	'1*fadh2[m]+1*2mp2coa[m]'
'1*h[c]+1*dag_hs[c]+1*mi14p[c]'	'1*h2o[c]+1*nad[c]+1*acald[c]'	'1*h2o[c]+1*aacoa[c]+1*accoa[c]'		'1*ahcys[e]'	'1*bilirub[c]'	'1*dtmp[c]'	'1*avite2[c]'	'1*fadh2[m]+1*q10[m]'
'1*h[c]+1*lys_L[c]+1*orn[m]'	'1*h2o[c]+1*nadp[c]+1*34dhmald[c]'	'1*h2o[c]+1*atp[c]+1*cholcoa[c]'		'1*akg[c]+1*2hb[e]'	'1*btcoa[m]+1*crn[m]'	'1*dtmp[m]'	'1*avite2[e]'	'1*fe2[e]'
'1*h[c]+1*nadh[c]+1*3dhguln[c]'	'1*h2o[c]+1*nadp[c]+1*34dhpac[c]'	'1*h2o[c]+1*atp[c]+1*dgchol[c]'		'1*akg[c]+1*HC00342[m]'	'1*camp[e]'	'1*duri[e]'	'1*bilirub[r]'	'1*fprica[c]'
'1*h[c]+1*nadh[c]+1*fad[c]'	'1*h2o[c]+1*nadp[c]+1*6hoxmelatn[c]'	'1*h2o[c]+1*atp[c]+1*dlnlcg[c]'		'1*akg[c]+1*ac[e]'	'1*cdp[c]+1*dcdp[c]'	'1*fald[c]+1*gthrd[c]'	'1*bvite[c]'	'1*fprica[c]+1*thf[c]'
'1*h[c]+1*orn[c]+1*citr_L[m]'	'1*h2o[c]+1*nadp[c]+1*CE4874[c]'	'1*h2o[c]+1*atp[c]+1*elaid[c]'		'1*akg[c]+1*bhb[e]'	'1*cdpchol[c]+1*dag_hs[c]'	'1*fol[c]'	'1*bvite[e]'	'1*gchola[c]'
'1*h[c]+1*orn[c]+1*lys_L[m]'	'1*h2o[c]+1*nadp[c]+1*acald[c]'	'1*h2o[c]+1*atp[c]+1*gln_L[c]+1*fgam[c]'		'1*akg[c]+1*for[e]'	'1*chol[g]'	'1*fol[e]'	'1*cbasp[e]'	'1*gchola[e]'
'1*h[c]+1*thf[c]+1*fgam[c]'	'1*h2o[c]+1*o2[c]+1*2mop[c]'	'1*h2o[c]+1*atp[c]+1*gthrd[c]'		'1*akg[c]+1*icit[x]'	'1*cholp[g]'	'1*fol[m]'	'1*cdp[c]+1*dgdp[c]'	'1*gln_L[c]+1*phe_L[e]'
'1*h[c]+1*udp[c]+1*fdp[c]'	'1*h2o[c]+1*o2[c]+1*hxan[c]'	'1*h2o[c]+1*atp[c]+1*hdcea[c]'		'1*akg[c]+1*lac_L[e]'	'1*chsterol[r]+1*odecoa[r]'	'1*frdp[c]'	'1*cdp[n]+1*dadp[n]'	'1*gln_L[c]+1*trp_L[e]'
'1*h[e]+1*ala_D[e]'	'1*h2o[c]+1*o2[c]+1*pyam5p[c]'	'1*h2o[c]+1*atp[c]+1*lnlnca[c]'		'1*akg[c]+1*na1[c]'	'1*co2[c]+1*air[c]'	'1*frdp[r]'	'1*cdpchol[c]+1*dag_hs[c]'	'1*gln_L[e]+1*phe_L[c]'
'1*h[g]+1*udp[g]+1*core8[g]'	'1*h2o[c]+1*o2[c]+1*spmd[c]'	'1*h2o[c]+1*bamppald[c]+1*nad[c]'		'1*akg[c]+1*pyr[e]'	'1*co2[m]+1*nadh[m]+1*nh4[m]+1*mlthf[m]'	'1*frdp[x]'	'1*cdpdag_hs[c]+1*glyc3p[c]'	'1*gln_L[e]+1*trp_L[c]'
'1*h[l]+1*so4[l]+1*ksii_core2_deg4[l]'	'1*h2o[c]+1*pail3p_hs[c]'	'1*h2o[c]+1*f26bp[c]'		'1*akg[c]+1*retn[e]'	'1*coa[c]+1*HC02149[c]'	'1*g3p[c]'	'1*cdpdag_hs[c]+1*pglyc_hs[c]'	'1*glu_L[c]+1*pro_L[m]'
'1*h[m]+1*adp[m]+1*pi[m]+1*oaa[m]'	'1*h2o[c]+1*pap[c]'	'1*h2o[c]+1*fol[e]'		'1*akg[e]+1*bhb[c]'	'1*coa[m]+1*HC02149[m]'	'1*g3p[c]+1*f6p[c]'	'1*chol[e]'	'1*glu_L[e]'
'1*h[m]+1*akg[c]+1*cit[m]'	'1*h2o[c]+1*thmmp[m]'	'1*h2o[c]+1*glu_L[c]+1*kynate[c]'		'1*akg[e]+1*for[c]'	'1*coa[m]+1*c4crn[m]'	'1*g3p[c]+1*s7p[c]'	'1*cholcoa[c]'	'1*glu_L[m]+1*glu5sa[m]'
'1*h[m]+1*lys_L[c]+1*orn[m]'	'1*h2o[c]+1*ump[c]'	'1*h2o[c]+1*h[c]+1*cytd[c]'		'1*akg[e]+1*lac_L[c]'	'1*coa[r]+1*HC02023[r]'	'1*gchola[c]'	'1*cholcoa[x]'	'1*glu_L[m]+1*nh4[m]'
'1*h[m]+1*nadh[m]+1*accoa[m]+1*fadh2[m]+1*occoa[m]'	'1*h2o[e]+1*6dhf[e]'	'1*h2o[c]+1*nad[c]+1*hxan[c]'		'1*akg[e]+1*retn[c]'	'1*coa[x]+1*atp[x]+1*phyt[x]'	'1*gchola[e]'	'1*chsterol[c]'	'1*glu_L[m]+1*pro_L[c]'
'1*h[m]+1*nadh[m]+1*accoa[m]+1*occoa[m]'	'1*h2o[e]+1*udp[e]'	'1*h2o[c]+1*nmn[c]'		'1*akg[m]+1*3aib_D[m]'	'1*core5[g]'	'1*gdp[c]+1*gtp[m]'	'1*chsterol[e]'	'1*gly[c]+1*ile_L[e]'
'1*h[m]+1*orn[c]+1*lys_L[m]'	'1*h2o[e]+1*ump[e]'	'1*h2o[c]+1*pail45p_hs[c]'		'1*akg[m]+1*HC00342[c]'	'1*core7[g]'	'1*glac[c]'	'1*chsterol[m]'	'1*gly[c]+1*phe_L[e]'
'1*h[m]+1*orn[m]+1*citr_L[c]'	'1*h2o[m]+1*HC00591[m]'	'1*h2o[c]+1*pail_hs[c]'		'1*akg[m]+1*ala_L[m]'	'1*creat[c]'	'1*glac[r]'	'1*cit[c]+1*icit[m]'	'1*gly[e]+1*ile_L[c]'
'1*h[r]+1*nadph[r]+1*zym_int2[r]'	'1*h2o[m]+1*hdd2coa[m]'	'1*h2o[c]+1*pan4p[c]'		'1*akg[m]+1*co2[m]+1*nadh[m]'	'1*crm_hs[r]'	'1*glc_D[c]'	'1*cit[c]+1*succ[m]'	'1*gly[e]+1*phe_L[c]'
'1*h[x]'	'1*h2o[m]+1*nad[m]+1*acald[m]'	'1*h2o[c]+1*ppi[c]'		'1*ala_B[c]'	'1*crn[c]+1*HC02149[m]'	'1*glc_D[e]'	'1*cit[m]+1*succ[c]'	'1*glyc3p[c]'
'1*h[x]+1*nadh[x]+1*accoa[x]+1*h2o2[x]+1*btcoa[x]'	'1*h2o[m]+1*thmmp[c]'	'1*h2o[c]+1*retfa[c]'		'1*ala_D[e]'	'1*crn[c]+1*pcrn[x]'	'1*glc_D[r]'	'1*cmp[c]+1*dgtp[c]'	'1*gthrd[c]'
'1*h[x]+1*nadh[x]+1*accoa[x]+1*occoa[x]+1*h2o2[x]'	'1*h2o[n]+1*ppi[n]'	'1*h2o[c]+2*nadp[c]+1*co2[c]+1*coa[c]+1*pmtcoa[c]'		'1*ala_L[c]'	'1*crn[m]+1*HC02149[c]'	'1*glcur[c]'	'1*cmp[n]+1*datp[n]'	'1*gua[c]+1*r1p[c]'
'1*lnlncg[c]'	'1*h2o[x]+1*atp[x]+1*tdchola[x]'	'1*h2o[e]+1*7dhf[e]'		'1*ala_L[c]+1*HC00591[c]'	'1*crn[x]+1*pcrn[c]'	'1*glcur[r]'	'1*co2[c]+1*3dsphgn[c]+1*coa[c]'	'1*h2o2[c]+1*h[c]+1*HC00900[c]'
'1*m4mpdol_L[c]'	'1*h2o[x]+1*ppi[x]'	'1*h2o[e]+1*biocyt[e]'		'1*ala_L[c]+1*phe_L[e]'	'1*ctp[n]+1*ump[n]'	'1*gln_L[c]+1*gly[e]'	'1*co2[e]'	'1*h2o2[c]+1*nh4[c]+1*pydx5p[c]'
'1*m4mpdol_L[r]'	'1*h[c]+1*acetone[c]'	'1*h2o[e]+1*fol[c]'		'1*ala_L[c]+1*ser_L[e]'	'1*cys_L[c]+1*gly[e]'	'1*gln_L[c]+1*met_L[e]'	'1*co2[m]'	'1*h2o[c]+1*1mncam[c]+1*atp[c]'
'1*na1[c]+1*ala_L[c]+1*ser_L[e]'	'1*h[c]+1*amet[c]'	'1*h2o[e]+1*pchol_hs[e]'		'1*ala_L[e]+1*phe_L[c]'	'1*cys_L[c]+1*hom_L[e]'	'1*gln_L[c]+1*phe_L[e]'	'1*co2[m]+1*nadh[m]+1*ibcoa[m]'	'1*h2o[c]+1*aacoa[c]+1*accoa[c]'
'1*na1[c]+1*ala_L[c]+1*thr_L[e]'	'1*h[c]+1*arg_L[m]+1*citr_L[c]'	'1*h2o[e]+1*retfa[e]'		'1*ala_L[e]+1*ser_L[c]'	'1*cys_L[c]+1*leu_L[e]'	'1*gln_L[c]+1*trp_L[e]'	'1*coa[c]+1*HC02149[c]'	'1*h2o[c]+1*atp[c]+1*pe_hs[e]'
'1*na1[c]+1*ala_L[c]+1*tyr_L[e]'	'1*h[c]+1*cit[c]'	'1*h2o[g]+1*m5masnB2[g]'		'1*amet[c]'	'1*cys_L[e]+1*gly[c]'	'1*gln_L[c]+1*tyr_L[e]'	'1*coa[c]+1*acrn[c]'	'1*h2o[c]+1*atp[c]+1*phyQ[e]'
'1*na1[c]+1*ala_L[e]+1*ile_L[c]'	'1*h[c]+1*citr_L[c]+1*his_L[m]'	'1*h2o[g]+1*m6masnA[g]'		'1*amet[c]+1*hista[c]'	'1*cys_L[e]+1*hom_L[c]'	'1*gln_L[e]+1*gly[c]'	'1*coa[m]'	'1*h2o[c]+1*atp[c]+1*ps_hs[c]'
'1*na1[c]+1*arg_L[e]+1*leu_L[c]'	'1*h[c]+1*citr_L[m]+1*his_L[c]'	'1*h2o[l]+1*crm_hs[l]'		'1*amet[c]+1*ncam[c]'	'1*cys_L[e]+1*leu_L[c]'	'1*gln_L[e]+1*met_L[c]'	'1*coa[m]+1*HC02149[m]'	'1*h2o[c]+1*atp[c]+1*ribflv[e]'
'1*na1[c]+1*asn_L[c]+1*ser_L[e]'	'1*h[c]+1*cmp[c]+1*pchol_hs[c]'	'1*h2o[l]+1*galside_hs[l]'		'1*amp[c]+1*ppi[c]+1*arachcoa[c]'	'1*dadp[c]+1*dcdp[c]'	'1*gln_L[e]+1*phe_L[c]'	'1*coa[m]+1*nad[m]+1*3mob[m]'	'1*h2o[c]+1*atp[c]+1*strdnc[c]'
'1*na1[c]+1*asn_L[c]+1*val_L[e]'	'1*h[c]+1*ctp[c]+1*cholp[c]'	'1*h2o[l]+1*ksi_deg14[l]'		'1*amp[c]+1*ppi[c]+1*hdd2coa[c]'	'1*dadp[c]+1*dttp[m]'	'1*gln_L[e]+1*trp_L[c]'	'1*coa[x]+1*acrn[x]'	'1*h2o[c]+1*atp[c]+1*tchola[c]'
'1*na1[c]+1*asn_L[e]+1*val_L[c]'	'1*h[c]+1*dadp[c]+1*f6p[c]'	'1*h2o[l]+1*ksi_deg16[l]'		'1*amp[c]+1*ppi[c]+1*octd11ecoa[c]'	'1*dadp[c]+1*dutp[m]'	'1*gln_L[e]+1*tyr_L[c]'	'1*crn[c]+1*HC02149[m]'	'1*h2o[c]+1*dctp[c]+1*trdox[c]'
'1*na1[c]+1*cys_L[c]+1*gly[e]'	'1*h[c]+1*fe2[c]'	'1*h2o[l]+1*ksi_deg17[l]'		'1*amp[c]+1*ppi[c]+1*stcoa[c]'	'1*dadp[m]+1*dgdp[m]'	'1*glu5sa[c]'	'1*crn[c]+1*acrn[x]'	'1*h2o[c]+1*fdp[c]'
'1*na1[c]+1*gln_L[c]+1*gly[e]'	'1*h[c]+1*gmp[c]'	'1*h2o[m]+1*asn_L[m]'		'1*amp[c]+1*ppi[c]+1*vacccoa[c]'	'1*dadp[m]+1*dttp[c]'	'1*glu_L[c]+1*leuktrD4[c]'	'1*crn[c]+1*lnlc[r]'	'1*h2o[c]+1*g3pc[c]'
'1*na1[c]+1*gln_L[c]+1*ile_L[e]'	'1*h[c]+1*nadh[c]+1*3dhguln[c]'	'1*h2o[m]+1*coa[m]+1*nad[m]+1*2ddecdicoa[m]'		'1*amp[x]+1*ppi[x]+1*phytcoa[x]'	'1*dadp[m]+1*dutp[c]'	'1*glu_L[c]+1*leuktrE4[c]'	'1*crn[c]+1*lnlncg[r]'	'1*h2o[c]+1*gmp[c]'
'1*na1[c]+1*gln_L[c]+1*ser_L[e]'	'1*h[c]+1*nadh[c]+1*dhbpt[c]'	'1*h2o[m]+1*coa[m]+1*nad[m]+1*fad[m]+1*hexddcoa[m]'		'1*andrstrn[r]+1*nadp[r]'	'1*dag_hs[c]+1*sphmyln_hs[c]'	'1*glu_L[c]+1*pro_L[m]'	'1*crn[c]+1*strdnc[r]'	'1*h2o[c]+1*imp[c]'
'1*na1[c]+1*gln_L[e]+1*thr_L[c]'	'1*h[c]+1*nadh[c]+1*glc_D[c]'	'1*h2o[m]+1*coa[m]+1*nad[m]+1*fad[m]+1*lnlccoa[m]'		'1*arachd[c]'	'1*datp[c]'	'1*glu_L[e]+1*5thf[e]'	'1*crn[m]+1*HC02149[c]'	'1*h2o[c]+1*leuktrC4[c]'
'1*na1[c]+1*gln_L[e]+1*val_L[c]'	'1*h[c]+1*nadh[c]+1*lald_L[c]'	'1*h2o[m]+1*coa[m]+1*nad[m]+1*fad[m]+1*tetdecdicoa[m]'		'1*arg_L[e]'	'1*datp[c]+1*dcmp[c]'	'1*glu_L[e]+1*6thf[e]'	'1*crn[r]+1*lnlc[c]'	'1*h2o[c]+1*lpchol_hs[c]'
'1*na1[c]+1*gly[c]+1*leu_L[e]'	'1*h[c]+1*nadh[c]+1*mercplaccys[c]'	'1*h2o[m]+1*nad[m]+1*acald[m]'		'1*asn_L[c]'	'1*datp[m]+1*dgmp[m]'	'1*glu_L[m]+1*pro_L[c]'	'1*crn[r]+1*lnlncg[c]'	'1*h2o[c]+1*o2[c]+1*2mop[c]'
'1*na1[c]+1*gly[c]+1*lys_L[e]'	'1*h[c]+1*nadph[c]+1*acetol[c]'	'1*h2o[m]+1*nadp[m]+1*thcholstoic[m]'		'1*asp_D[c]'	'1*dcdp[c]+1*dudp[m]'	'1*gly[c]+1*hom_L[e]'	'1*crn[r]+1*strdnc[c]'	'1*h2o[c]+1*o2[c]+1*pyam5p[c]'
'1*na1[c]+1*gly[e]+1*hom_L[c]'	'1*h[c]+1*nadph[c]+1*mthgxl[c]'	'1*h2o[r]+1*atp[r]+1*chsterol[r]'		'1*asp_D[e]'	'1*dcdp[m]+1*dudp[c]'	'1*gly[c]+1*leuktrE4[c]'	'1*ctp[n]+1*ump[n]'	'1*h2o[c]+1*pa_hs[c]'
'1*na1[c]+1*ile_L[e]+1*pro_L[c]'	'1*h[c]+1*nadph[c]+1*retinal_11_cis[c]'	'1*h2o[r]+1*pchol_hs[r]'		'1*atp[c]+1*3pg[c]'	'1*dctp[m]'	'1*gly[c]+1*leuktrF4[c]'	'1*cys_L[c]+1*phe_L[e]'	'1*h2o[c]+1*pgp_hs[c]'
'1*na1[c]+1*k[c]+2*cl[c]'	'1*h[c]+1*nadph[c]+1*retinal_cis_9[c]'	'1*h2o[x]+1*HC01414[x]'		'1*atp[c]+1*acmana[c]'	'1*dctp[n]+1*adp[n]'	'1*gly[c]+1*trp_L[e]'	'1*cys_L[c]+1*ser_L[e]'	'1*h2o[c]+2*atp[c]+1*hco3[c]+1*gln_L[c]'
'1*na1[c]+1*pro_L[e]+1*phe_L[c]'	'1*h[c]+1*oaa[c]'	'1*h[c]+1*3dhguln[c]'		'1*atp[c]+1*cmp[c]'	'1*dgtp[c]+1*dtdp[m]'	'1*gly[e]+1*hom_L[c]'	'1*cys_L[c]+1*trp_L[e]'	'1*h2o[e]+1*xolest2_hs[e]'
'1*na1[c]+1*ser_L[e]+1*ile_L[c]'	'1*h[c]+1*orn[c]+1*arg_L[m]'	'1*h[c]+1*Rtotal2[c]+1*retinol[c]'		'1*atp[c]+1*coa[c]+1*ocdca[c]'	'1*dgtp[c]+1*ump[c]'	'1*gly[e]+1*trp_L[c]'	'1*cys_L[e]'	'1*h2o[m]+1*HC01223[m]'
'1*na1[c]+1*ser_L[e]+1*val_L[c]'	'1*h[c]+1*pep[c]+1*cdp[c]'	'1*h[c]+1*Rtotal2[c]+1*retinol_cis_11[c]'		'1*atp[c]+1*coa[c]+1*vacc[c]'	'1*dgtp[m]+1*dtdp[c]'	'1*glyc3p[m]'	'1*cys_L[e]+1*phe_L[c]'	'1*h2o[m]+1*gln_L[m]'
'1*na1[e]+1*ala_L[c]+1*ile_L[e]'	'1*h[c]+1*pyr[c]+1*nadh[c]'	'1*h[c]+1*arg_L[e]+1*met_L[c]'		'1*atp[c]+1*coa[c]+1*vacc[e]'	'1*dgtp[n]'	'1*glyc[c]'	'1*cys_L[e]+1*ser_L[c]'	'1*h2o[n]+1*pail4p_hs[n]'
'1*na1[e]+1*ala_L[e]+1*ser_L[c]'	'1*h[c]+1*sprm[c]+1*5mta[c]'	'1*h[c]+1*btn[c]'		'1*atp[c]+1*cys_L[c]+1*4ppan[c]'	'1*dhcholestanate[m]'	'1*glyc[e]'	'1*cys_L[e]+1*trp_L[c]'	'1*h2o[r]+1*nad[r]+1*retinal_cis_9[r]'
'1*na1[e]+1*ala_L[e]+1*thr_L[c]'	'1*h[c]+1*thf[c]+1*met_L[c]'	'1*h[c]+1*coa[c]+1*dhcrm_hs[c]'		'1*atp[c]+1*dcdp[c]'	'1*dhcholestanate[x]'	'1*gtp[c]+1*gdp[m]'	'1*dad_2[c]'	'1*h2o[r]+1*udp[r]'
'1*na1[e]+1*ala_L[e]+1*tyr_L[c]'	'1*h[e]+1*acac[e]'	'1*h[c]+1*coa[c]+1*hmgcoa[c]'		'1*atp[c]+1*dtdp[c]'	'1*din[c]'	'1*gtp[c]+1*trdrd[c]'	'1*dad_2[e]'	'1*h2o[x]+1*atp[x]+1*tdchola[x]'
'1*na1[e]+1*arg_L[c]+1*leu_L[e]'	'1*h[e]+1*cit[e]'	'1*h[c]+1*fe2[c]'		'1*atp[c]+1*gdp[c]'	'1*din[e]'	'1*gullac[c]'	'1*dadp[n]+1*dttp[n]'	'1*h[c]+1*2obut[c]+1*nadh[c]'
'1*na1[e]+1*asn_L[c]+1*val_L[e]'	'1*h[e]+1*fe2[e]'	'1*h[c]+1*fol[c]'		'1*atp[c]+1*gmp[c]'	'1*dmnoncrn[x]'	'1*gullac[r]'	'1*dag_hs[c]+1*sphmyln_hs[c]'	'1*h[c]+1*Rtotal[c]+1*g3pc[c]'
'1*na1[e]+1*asn_L[e]+1*ser_L[c]'	'1*h[e]+1*pi[e]+1*ump[e]'	'1*h[c]+1*glcur[c]'		'1*atp[c]+1*pail5p_hs[c]'	'1*dtdp[c]+1*dudp[m]'	'1*h2o2[c]+1*h[c]+1*HC00460[c]'	'1*datp[m]'	'1*h[c]+1*amp[c]+1*dgdp[c]'
'1*na1[e]+1*asn_L[e]+1*val_L[c]'	'1*h[m]+1*acac[m]'	'1*h[c]+1*nac[c]+1*r1p[c]'		'1*atp[c]+1*ptth[c]'	'1*dtdp[m]+1*dudp[c]'	'1*h2o2[c]+1*h[c]+1*HC00900[c]'	'1*datp[n]'	'1*h[c]+1*amp[c]+1*prpp[c]'
'1*na1[e]+1*cys_L[e]+1*gly[c]'	'1*h[m]+1*acetone[m]'	'1*h[c]+1*nadh[c]+1*dhbpt[c]'		'1*atp[c]+1*pydxn[c]'	'1*dttp[m]'	'1*h2o2[c]+1*pydx[c]'	'1*datp[n]+1*dtdp[n]'	'1*h[c]+1*chol[c]+1*glyc3p[c]'
'1*na1[e]+1*gln_L[c]+1*thr_L[e]'	'1*h[m]+1*adp[m]+1*amp[m]'	'1*h[c]+1*nadh[c]+1*fad[c]'		'1*atp[m]+1*CE5101[m]'	'1*estradiol[c]'	'1*h2o2[c]+2*gthrd[c]'	'1*dcmp[n]+1*utp[n]'	'1*h[c]+1*cmp[c]+1*clpn_hs[c]'
'1*na1[e]+1*gln_L[c]+1*val_L[e]'	'1*h[m]+1*arg_L[c]+1*citr_L[m]'	'1*h[c]+1*nadh[c]+1*xan[c]'		'1*atp[m]+1*dtdp[m]'	'1*estradiol[r]'	'1*h2o[c]'	'1*dctp[m]'	'1*h[c]+1*cmp[c]+1*dudp[c]'
'1*na1[e]+1*gln_L[e]+1*gly[c]'	'1*h[m]+1*arg_L[c]+1*orn[m]'	'1*h[c]+1*nadh[c]+1*xol7ah2al[c]'		'1*atp[m]+1*dump[m]'	'1*fad[m]+1*CE0849[m]'	'1*h2o[c]+1*CE2088[c]'	'1*dctp[n]'	'1*h[c]+1*cmp[c]+1*pail_hs[c]'
'1*na1[e]+1*gln_L[e]+1*ile_L[c]'	'1*h[m]+1*atp[m]+1*pan4p[m]'	'1*h[c]+1*prpp[c]+1*nac[c]'		'1*atp[m]+1*gdp[m]'	'1*fad[m]+1*succ[m]'	'1*h2o[c]+1*CE2705[c]'	'1*dcyt[c]'	'1*h[c]+1*cmp[c]+1*pchol_hs[c]'
'1*na1[e]+1*gln_L[e]+1*ser_L[c]'	'1*h[m]+1*citr_L[c]+1*his_L[m]'	'1*h[c]+2*pi[c]'		'1*atp[m]+1*glyc[m]'	'1*fadh2[m]+1*CE2433[m]'	'1*h2o[c]+1*CE5236[c]'	'1*dcyt[e]'	'1*h[c]+1*cmp[c]+1*pgp_hs[c]'
'1*na1[e]+1*gly[c]+1*hom_L[e]'	'1*h[m]+1*citr_L[m]+1*his_L[c]'	'1*h[e]+1*arg_L[c]+1*met_L[e]'		'1*atp[n]+1*dcdp[n]'	'1*fadh2[m]+1*fum[m]'	'1*h2o[c]+1*atp[c]+1*arachdcoa[c]'	'1*dgmp[c]'	'1*h[c]+1*coa[c]+1*dhcrm_hs[c]'
'1*na1[e]+1*gly[e]+1*leu_L[c]'	'1*h[m]+1*coa[m]+1*adp[m]'	'1*h[e]+1*btn[e]'		'1*atp[n]+1*dcmp[n]'	'1*fol[c]+1*oh1[e]'	'1*h2o[c]+1*atp[c]+1*gthrd[c]'	'1*dgmp[m]'	'1*h[c]+1*coa[c]+1*hmgcoa[c]'
'1*na1[e]+1*gly[e]+1*lys_L[c]'	'1*h[m]+1*dgdp[m]+1*dump[m]'	'1*h[e]+1*fol[e]'		'1*atp[n]+1*didp[n]'	'1*fol[e]+1*oh1[c]'	'1*h2o[c]+1*dctp[c]+1*trdox[c]'	'1*dgsn[m]'	'1*h[c]+1*ctp[c]+1*cholp[c]'
'1*na1[e]+1*k[e]+2*cl[e]'	'1*h[m]+1*nadh[m]+1*3ohdcoa[m]'	'1*h[e]+1*lpchol_hs[e]+1*Rtotal2[e]'		'1*atp[n]+1*gdp[n]'	'1*g1p[c]'	'1*h2o[c]+1*dgmp[c]'	'1*dgtp[c]'	'1*h[c]+1*idp[c]+1*g6p[c]'
'1*na1[e]+1*phe_L[e]+1*pro_L[c]'	'1*h[m]+1*nadh[m]+1*gthox[m]'	'1*h[e]+1*pi[e]+1*udp[e]'		'1*atp[n]+1*pail34p_hs[n]'	'1*gal[l]+1*ksi_deg33[l]'	'1*h2o[c]+1*dgtp[c]+1*trdox[c]'	'1*dgtp[c]+1*ump[c]'	'1*h[c]+1*lac_L[c]'
'1*na1[e]+1*pro_L[e]+1*ile_L[c]'	'1*h[n]+2*pi[n]'	'1*h[e]+1*retinol[e]+1*Rtotal2[e]'		'1*atp[n]+1*pail5p_hs[n]'	'1*gdpfuc[g]+1*n2m2masn[g]'	'1*h2o[c]+1*leuktrC4[c]'	'1*dgtp[m]+1*duri[m]'	'1*h[c]+1*nadh[c]+1*oaa[c]'
'1*na1[e]+1*ser_L[c]+1*ile_L[e]'	'1*h[x]+1*adp[x]+1*pi[x]+1*tdchola[e]'	'1*h[g]+1*pi[g]+1*ump[g]'		'1*atp[n]+1*ump[n]'	'1*gdpmann[c]'	'1*h2o[c]+1*leuktrD4[c]'	'1*dgtp[n]'	'1*h[c]+1*nadph[c]+1*3dsphgn[c]'
'1*na1[e]+1*ser_L[c]+1*val_L[e]'	'1*h[x]+1*coa[x]+1*hmgcoa[x]'	'1*h[g]+1*udp[g]+1*galside_hs[g]'		'1*avite2[c]'	'1*glc_D[c]+1*glygn3[c]'	'1*h2o[c]+1*leuktrF4[c]'	'1*dgtp[n]+1*adp[n]'	'1*h[c]+1*orot5p[c]'
'1*nad[c]+1*5mthf[c]'	'1*h[x]+2*pi[x]'	'1*h[l]+1*acgam[l]+1*so4[l]+1*ksi_deg26[l]'		'1*avite2[e]'	'1*glcur[l]+1*ha_deg1[l]'	'1*h2o[c]+1*melatn[c]'	'1*dhap[x]'	'1*h[c]+1*pa_hs[c]+1*ctp[c]'
'1*nad[c]+1*fadh2[c]'	'1*hco3[c]+1*bildglcur[e]+1*gthrd[c]'	'1*h[l]+1*glcur[l]'		'1*bhb[c]+1*lac_L[e]'	'1*glu_L[m]+1*4mop[m]'	'1*h2o[c]+1*nadp[c]+1*hretn[c]'	'1*dhdascb[c]+2*gthrd[c]'	'1*h[c]+1*prpp[c]+1*nac[c]'
'1*nad[c]+1*guln[c]'	'1*hco3[c]+1*gthrd[c]+1*leuktrC4[e]'	'1*h[m]+1*adp[m]+1*cmp[m]'		'1*bhb[e]+1*lac_L[c]'	'1*glu_L[m]+1*sucsal[m]'	'1*h2o[c]+1*nmn[c]'	'1*din[c]'	'1*h[c]+1*pyr[c]+1*nadh[c]'
'1*nad[x]+1*coa[x]+1*dcacoa[x]+1*o2[x]+1*h2o[x]'	'1*hco3[c]+1*gthrd[c]+1*leuktrD4[e]'	'1*h[m]+1*adp[m]+1*dump[m]'		'1*bildglcur[c]'	'1*gly[c]+1*leuktrE4[c]'	'1*h2o[c]+1*o2[c]+1*2mop[c]'	'1*din[e]'	'1*h[c]+1*ser_L[c]+1*pmtcoa[c]'
'1*nad[x]+1*coa[x]+1*o2[x]+1*h2o[x]+1*hxcoa[x]'	'1*hco3[c]+1*gthrd[c]+1*leuktrE4[e]'	'1*h[m]+1*adp[m]+1*glyc3p[m]'		'1*bildglcur[e]'	'1*glygn1[c]'	'1*h2o[c]+1*o2[c]+1*HC01522[c]'	'1*dlnlcg[e]'	'1*h[e]+1*chsterol[e]+1*Rtotal[e]'
'1*nadp[c]'	'1*hco3[c]+1*gthrd[c]+1*leuktrF4[e]'	'1*h[m]+1*nadh[m]+1*CE0693[m]'		'1*bilirub[c]'	'1*glygn2[c]'	'1*h2o[c]+1*odecoa[c]'	'1*dtmp[c]'	'1*h[m]+1*atp[m]+1*pan4p[m]'
'1*nadp[r]'	'1*hco3[e]+1*bildglcur[c]+1*gthrd[e]'	'1*h[m]+1*nadh[m]+1*accoa[m]+1*dece4coa[m]'		'1*btcoa[m]+1*crn[m]'	'1*gthrd[c]'	'1*h2o[e]+1*6thf[e]'	'1*dtmp[m]'	'1*h[m]+1*coa[m]+1*adp[m]'
'1*nadp[r]+1*zymst[r]'	'1*hco3[e]+1*gthrd[e]+1*leuktrC4[c]'	'1*h[m]+1*nadh[m]+1*accoa[m]+1*fadh2[m]+1*3ddecdicoa[m]'		'1*btn[c]'	'1*gullac[c]'	'1*h2o[e]+1*7thf[e]'	'1*dttp[c]'	'1*h[m]+1*nadh[m]+1*3oddcoa[m]'
'1*nadph[c]'	'1*hco3[e]+1*gthrd[e]+1*leuktrD4[c]'	'1*h[m]+1*nadh[m]+1*accoa[m]+1*fadh2[m]+1*hexddcoa[m]'		'1*btn[e]'	'1*gullac[r]'	'1*h2o[l]+1*coa[l]'	'1*dump[m]'	'1*h[m]+1*nadph[m]+1*HC01412[m]'
'1*nadph[r]'	'1*hco3[e]+1*gthrd[e]+1*leuktrE4[c]'	'1*h[m]+1*nadh[m]+1*accoa[m]+1*fadh2[m]+1*tetdecdicoa[m]'		'1*bvite[c]'	'1*h2o2[c]+1*h[c]+1*HC00900[c]'	'1*h2o[m]+1*gly[m]+1*mlthf[m]'	'1*fad[m]+1*ibcoa[m]'	'1*h[m]+1*nadph[m]+1*HC01434[m]'
'1*nh4[c]+4*na1[e]+1*ca2[c]'	'1*hco3[e]+1*gthrd[e]+1*leuktrF4[c]'	'1*h[m]+1*nadh[m]+1*gthox[m]'		'1*bvite[e]'	'1*h2o2[c]+1*nh4[c]+1*pydx5p[c]'	'1*h2o[m]+1*nad[m]+1*sucsal[m]'	'1*fadh2[m]+1*2mp2coa[m]'	'1*h[m]+1*nadph[m]+1*gthox[m]'
'1*o2[m]+1*CE2431[m]'	'1*hdca[c]'	'1*h[m]+1*nadph[m]+1*dec24dicoa[m]'		'1*c4crn[m]'	'1*h2o[c]+1*CE2705[c]'	'1*h2o[r]+1*C05957[r]'	'1*fe2[e]'	'1*h[m]+1*ps_hs[m]'
'1*oretn[c]'	'1*hdca[r]'	'1*h[m]+1*nadph[m]+1*thcholst[m]'		'1*cbasp[e]'	'1*h2o[c]+1*CE5236[c]'	'1*h2o[r]+1*CE4876[r]'	'1*frdp[c]'	'1*h[n]+1*dcmp[n]+1*udp[n]'
'1*pcrn[x]'	'1*hdcecrn[c]'	'1*h[r]+1*chol[r]+1*pa_hs[r]'		'1*cdp[c]+1*dcdp[c]'	'1*h2o[c]+1*arachcoa[c]'	'1*h[c]+1*3dhguln[c]'	'1*frdp[r]'	'1*h[r]+1*nadph[r]+1*HC01118[r]'
'1*pi[c]+1*cytd[c]'	'1*hdcecrn[m]'	'1*h[r]+1*nadh[r]+1*6pgl[r]'		'1*cdp[n]+1*dgdp[n]'	'1*h2o[c]+1*atp[c]+1*bildglcur[c]'	'1*h[c]+1*coa[c]+1*ocdcea[c]'	'1*frdp[x]'	'1*h[r]+1*pi[r]+1*ump[r]'
'1*pi[c]+1*mi1p_D[c]'	'1*hdd2coa[m]+1*q10h2[m]'	'1*h[x]+1*nadh[x]+1*3odcoa[x]'		'1*cdp[n]+1*gdp[n]'	'1*h2o[c]+1*atp[c]+1*camp[c]'	'1*h[c]+1*dgdp[c]+1*dump[c]'	'1*fum[c]+1*aicar[c]'	'1*h[x]+1*adp[x]+1*pi[x]+1*tdchola[e]'
'1*pi[c]+1*mi34p[c]'	'1*hmgcoa[c]'	'1*h[x]+1*nadh[x]+1*accoa[x]+1*occoa[x]+1*h2o2[x]'		'1*cdpdag_hs[c]+1*inost[c]'	'1*h2o[c]+1*atp[c]+1*gln_L[c]+1*utp[c]'	'1*h[c]+1*g1p[c]+1*utp[c]'	'1*g1p[c]'	'1*h[x]+1*lac_L[x]'
'1*pi[c]+1*mi3p_D[c]'	'1*hmgcoa[x]'	'1*ha_pre1[e]'		'1*chol[e]'	'1*h2o[c]+1*atp[c]+1*lgnc[c]'	'1*h[c]+1*nadh[c]+1*Sfglutth[c]'	'1*g6p[c]'	'1*h[x]+1*nadh[x]+1*accoa[x]+1*dcacoa[x]'
'1*pi[c]+1*pydx[c]'	'1*hom_L[e]+1*trp_L[c]'	'1*hco3[c]+1*arachd[e]+1*gthrd[c]'		'1*cholcoa[r]'	'1*h2o[c]+1*atp[c]+1*lnlc[c]'	'1*h[c]+1*nadh[c]+1*glc_D[c]'	'1*gchola[c]'	'1*hco3[c]+1*gthrd[c]+1*leuktrD4[e]'
'1*pi[c]+1*thm[c]'	'1*ile_L[e]+1*trp_L[c]'	'1*hco3[c]+1*gthrd[c]+1*prostgh2[e]'		'1*chsterol[l]'	'1*h2o[c]+1*atp[c]+1*phyQ[e]'	'1*h[c]+1*nadh[c]+1*mthgxl[c]'	'1*gchola[e]'	'1*hco3[c]+1*gthrd[c]+1*leuktrF4[e]'
'1*ppcoa[c]'	'1*lac_L[e]'	'1*hco3[c]+1*gthrd[c]+1*prostgi2[e]'		'1*chsterol[m]'	'1*h2o[c]+1*atp[c]+1*ps_hs[e]'	'1*h[c]+1*nadph[c]+1*glac[c]'	'1*gdp[c]+1*trdrd[c]'	'1*hco3[e]+1*gthrd[e]+1*leuktrD4[c]'
'1*ppi[c]+1*orot5p[c]'	'1*lys_L[e]'	'1*hco3[c]+1*na1[c]'		'1*cit[c]+1*mal_L[m]'	'1*h2o[c]+1*dgmp[c]'	'1*h[c]+1*nadph[c]+1*glcur[c]'	'1*glc_D[e]'	'1*hco3[e]+1*gthrd[e]+1*leuktrF4[c]'
'1*ppi[e]'	'1*mercplaccys[c]'	'1*hco3[e]+1*arachd[c]+1*gthrd[e]'		'1*cit[c]+1*oxa[m]'	'1*h2o[c]+1*dxtrn[c]'	'1*h[c]+1*nadph[c]+1*trdox[c]'	'1*gln_L[c]'	'1*his_L[e]+1*hom_L[c]'
'1*prpp[c]+1*orot[c]'	'1*mercplaccys[e]'	'1*hco3[e]+1*gthrd[e]+1*prostgh2[c]'		'1*cit[c]+1*pep[m]'	'1*h2o[c]+1*g3pc[c]'	'1*h[c]+1*pep[c]+1*dtdp[c]'	'1*gln_L[c]+1*gly[e]'	'1*hom_L[e]+1*his_L[c]'
'1*pyr[c]+1*acac[e]'	'1*na1[c]+1*asn_L[c]'	'1*hco3[e]+1*gthrd[e]+1*prostgi2[c]'		'1*cit[m]+1*mal_L[c]'	'1*h2o[c]+1*gam6p[c]'	'1*h[m]+1*HC01434[m]'	'1*gln_L[c]+1*leu_L[e]'	'1*ile_L[c]'
'1*pyr[m]+1*atp[m]+1*hco3[m]'	'1*na1[c]+1*dad_2[c]'	'1*hco3[e]+1*na1[e]'		'1*cit[m]+1*oxa[c]'	'1*h2o[c]+1*gdpddman[c]'	'1*h[m]+1*ac[m]'	'1*gln_L[c]+1*phe_L[e]'	'1*inost[e]'
'1*q10[m]+1*dcacoa[m]'	'1*na1[c]+1*glu_L[c]+1*pro_L[e]'	'1*his_L[e]+1*tyr_L[c]'		'1*cmp[c]+1*utp[c]'	'1*h2o[c]+1*leuktrD4[c]'	'1*h[m]+1*h2o[m]+1*1pyr5c[m]'	'1*gln_L[e]'	'1*itp[c]+1*glc_D[c]'
'1*q10h2[m]+1*dc2coa[m]'	'1*na1[c]+1*gly[c]'	'1*hmgcoa[c]'		'1*cmp[n]+1*dgtp[n]'	'1*h2o[c]+1*lpchol_hs[c]'	'1*h[m]+1*nadph[m]+1*HC01434[m]'	'1*gln_L[e]+1*gly[c]'	'1*lgnc[c]'
'1*retinol_9_cis[c]'	'1*na1[c]+1*leu_L[c]'	'1*lys_L[e]+1*btn[e]'		'1*cmp[n]+1*gtp[n]'	'1*h2o[c]+1*nad[c]+1*HC01522[c]'	'1*h[m]+1*nadph[m]+1*dhf[m]'	'1*gln_L[e]+1*leu_L[c]'	'1*lgnc[e]'
'1*retinol_cis_11[c]'	'1*na1[c]+1*met_L[c]'	'1*man[g]+1*m5masnB2[g]'		'1*co2[c]+1*hista[c]'	'1*h2o[c]+1*nad[c]+1*acald[c]'	'1*h[n]+1*adp[n]+1*CE5132[n]'	'1*gln_L[e]+1*phe_L[c]'	'1*lnlnca[c]'
'1*sebacid[c]'	'1*na1[c]+1*taur[c]'	'1*man[g]+1*m6masnA[g]'		'1*co2[c]+1*peamn[c]'	'1*h2o[c]+1*nad[c]+1*hyptaur[c]'	'1*h[n]+1*dcmp[n]+1*udp[n]'	'1*glu5sa[m]'	'1*lpchol_hs[c]'
'1*sebacid[x]'	'1*na1[e]+1*asn_L[e]'	'1*mi1p_D[c]'		'1*co2[m]+1*HC00682[m]'	'1*h2o[c]+1*nadp[c]+1*34dhmald[c]'	'1*hco3[c]+1*ach[e]+1*gthrd[c]'	'1*glu_L[c]+1*3mob[c]'	'1*lpchol_hs[e]'
'1*thf[e]'	'1*na1[e]+1*dad_2[e]'	'1*mmcoa_R[m]'		'1*co2[m]+1*HC01376[m]'	'1*h2o[c]+1*nadp[c]+1*34dhpac[c]'	'1*hco3[c]+1*arachd[e]+1*gthrd[c]'	'1*gly[c]'	'1*lys_L[c]'
'1*thr_L[e]'	'1*na1[e]+1*glu_L[e]+1*pro_L[c]'	'1*na1[c]+1*adrn[c]'		'1*co2[x]'	'1*h2o[c]+1*nadp[c]+1*3m4hpga[c]'	'1*hco3[c]+1*gthrd[c]+1*HC02179[e]'	'1*gly[c]+1*hom_L[e]'	'1*lys_L[c]+1*met_L[e]'
'1*trp_L[c]+1*citr_L[e]'	'1*na1[e]+1*gly[e]'	'1*na1[c]+1*ala_L[c]+1*cys_L[e]'		'1*coa[c]'	'1*h2o[c]+1*nadp[c]+1*6hoxmelatn[c]'	'1*hco3[c]+1*gthrd[c]+1*HC02202[e]'	'1*gly[c]+1*leu_L[e]'	'1*lys_L[e]'
'1*tyr_L[c]+1*citr_L[e]'	'1*na1[e]+1*leu_L[e]'	'1*na1[c]+1*ala_L[c]+1*ser_L[e]'		'1*coa[c]+1*alpa_hs[c]'	'1*h2o[c]+1*nadp[c]+1*retinal[c]'	'1*hco3[c]+1*gthrd[c]+1*HC02203[e]'	'1*gly[c]+1*met_L[e]'	'1*lys_L[e]+1*met_L[c]'
'1*utp[c]+1*f6p[c]'	'1*na1[e]+1*met_L[e]'	'1*na1[c]+1*ala_L[e]+1*gln_L[c]'		'1*coa[c]+1*odecrn[c]'	'1*h2o[c]+1*nadp[c]+1*xol7ah2al[c]'	'1*hco3[c]+1*gthrd[c]+1*HC02204[e]'	'1*gly[c]+1*pro_L[e]'	'1*mal_L[c]+1*HC00342[m]'
'1*xol27oh[m]'	'1*nad[c]'	'1*na1[c]+1*arg_L[e]+1*trp_L[c]'		'1*coa[c]+1*pa_hs[c]'	'1*h2o[c]+1*o2[c]+1*2mop[c]'	'1*hco3[c]+1*gthrd[c]+1*HC02205[e]'	'1*gly[c]+1*trp_L[e]'	'1*mal_L[m]+1*HC00342[c]'
'1*xol27oh[r]'	'1*nad[c]+1*12ppd_S[c]'	'1*na1[c]+1*arg_L[e]+1*tyr_L[c]'		'1*coa[c]+1*pcrn[c]'	'1*h2o[c]+1*o2[c]+1*pyam5p[c]'	'1*hco3[c]+1*gthrd[c]+1*HC02206[e]'	'1*gly[e]+1*hom_L[c]'	'1*met_L[c]+1*val_L[e]'
'1*xoltri27[r]'	'1*nad[c]+1*5mthf[c]'	'1*na1[c]+1*asn_L[c]'		'1*coa[c]+1*tchola[c]'	'1*h2o[c]+1*odecoa[c]'	'1*hco3[c]+1*gthrd[c]+1*HC02207[e]'	'1*gly[e]+1*leu_L[c]'	'1*met_L[e]+1*val_L[c]'
'1*xu5p_D[c]'	'1*nad[c]+1*abt[c]'	'1*na1[c]+1*asn_L[c]+1*thr_L[e]'		'1*coa[m]+1*2aobut[m]'	'1*h2o[c]+1*pail45p_hs[c]'	'1*hco3[c]+1*gthrd[c]+1*HC02208[e]'	'1*gly[e]+1*met_L[c]'	'1*mmcoa_R[m]'
'2*adp[c]+2*h[c]+1*pi[c]+1*glu_L[c]+1*cbp[c]'	'1*nad[c]+1*cys_L[c]+1*mercplac[c]'	'1*na1[c]+1*asn_L[e]+1*ile_L[c]'		'1*coa[m]+1*CE0693[m]'	'1*h2o[c]+1*sph1p[c]'	'1*hco3[c]+1*gthrd[c]+1*HC02210[e]'	'1*gly[e]+1*pro_L[c]'	'1*na1[c]+1*ala_L[c]+1*orn[e]'
'2*h[c]+1*amp[c]+1*r5p[c]'	'1*nad[c]+1*guln[c]'	'1*na1[c]+1*cl[c]+1*taur[c]'		'1*coa[m]+1*CE4792[m]'	'1*h2o[e]'	'1*hco3[c]+1*gthrd[c]+1*HC02213[e]'	'1*gly[e]+1*trp_L[c]'	'1*na1[c]+1*ala_L[c]+1*thr_L[e]'
'2*h[c]+1*nadh[c]+1*mlthf[c]'	'1*nad[c]+1*lac_L[c]'	'1*na1[c]+1*crvnc[c]'		'1*coa[m]+1*HC00682[m]'	'1*h2o[e]+1*pchol_hs[e]'	'1*hco3[c]+1*gthrd[c]+1*HC02214[e]'	'1*gly[m]'	'1*na1[c]+1*ala_L[e]+1*leu_L[c]'
'2*h[c]+1*pi[c]+1*gdp[c]+1*dcamp[c]'	'1*nad[c]+1*lald_L[c]'	'1*na1[c]+1*cys_L[c]+1*citr_L[e]'		'1*coa[m]+1*HC01007[m]'	'1*h2o[e]+1*udp[e]'	'1*hco3[c]+1*gthrd[c]+1*HC02216[e]'	'1*glyc[c]'	'1*na1[c]+1*ala_L[e]+1*thr_L[c]'
'3*o2[r]+3*h[r]+3*nadph[r]+1*44mzym[r]'	'1*nad[c]+1*thbpt[c]'	'1*na1[c]+1*cys_L[c]+1*gly[e]'		'1*coa[m]+1*HC01376[m]'	'1*h2o[e]+1*xolest2_hs[e]'	'1*hco3[c]+1*gthrd[c]+1*HC02217[e]'	'1*glyc[e]'	'1*na1[c]+1*arg_L[e]+1*hom_L[c]'
'4*h2o[r]+3*nadp[r]+1*4mzym_int1[r]'	'1*nad[m]+1*HC01397[m]'	'1*na1[c]+1*gln_L[e]+1*hom_L[c]'		'1*coa[m]+1*HC01408[m]'	'1*h2o[l]+1*6dhf[l]'	'1*hco3[c]+1*gthrd[c]+1*leuktrA4[e]'	'1*guln[c]'	'1*na1[c]+1*arg_L[e]+1*leu_L[c]'
'4*h[m]+4*nadh[m]+4*accoa[m]+3*fadh2[m]+1*occoa[m]'	'1*nad[m]+1*mal_L[m]'	'1*na1[c]+1*gly[c]+1*orn[e]'		'1*coa[m]+1*aacoa[m]'	'1*h2o[l]+1*7dhf[l]'	'1*hco3[c]+1*gthrd[c]+1*leuktrD4[e]'	'1*guln[r]'	'1*na1[c]+1*lys_L[e]+1*hom_L[c]'
'4*na1[c]+1*nh4[e]+1*ca2[e]'	'1*nad[m]+1*pro_L[m]'	'1*na1[c]+1*his_L[e]+1*hom_L[c]'		'1*coa[m]+1*c4crn[m]'	'1*h2o[l]+1*ha[l]'	'1*hco3[c]+1*gthrd[c]+1*leuktrF4[e]'	'1*h2o2[c]+1*xan[c]'	'1*na1[c]+1*lys_L[e]+1*trp_L[c]'
	'1*nad[m]+2*gthrd[m]'	'1*na1[c]+1*his_L[e]+1*tyr_L[c]'		'1*coa[m]+1*co2[m]+1*5aop[m]'	'1*h2o[l]+1*ha_deg1[l]'	'1*hco3[c]+1*gthrd[c]+1*prostgd2[e]'	'1*h2o2[n]+1*o2[n]'	'1*na1[c]+1*met_L[e]+1*pro_L[c]'
	'1*nad[x]'	'1*na1[c]+1*leu_L[e]+1*val_L[c]'		'1*coa[m]+1*gtp[m]+1*succ[m]'	'1*h2o[l]+1*ksi_deg24[l]'	'1*hco3[e]+1*ach[c]+1*gthrd[e]'	'1*h2o[c]+1*23dpg[c]'	'1*na1[c]+1*thr_L[c]'
	'1*nadp[c]+1*12ppd_S[c]'	'1*na1[c]+1*lys_L[c]'		'1*coa[m]+1*ocdececrn[m]'	'1*h2o[l]+1*ksi_deg32[l]'	'1*hco3[e]+1*arachd[c]+1*gthrd[e]'	'1*h2o[c]+1*2425dhvitd3[c]+1*nadp[c]'	'1*na1[e]+1*ala_L[c]+1*leu_L[e]'
	'1*nadp[c]+1*acetol[c]'	'1*na1[c]+1*met_L[c]+1*phe_L[e]'		'1*coa[m]+1*odecrn[m]'	'1*h2o[m]+1*coa[m]+1*nad[m]+1*dc2coa[m]'	'1*hco3[e]+1*gthrd[e]+1*HC02179[c]'	'1*h2o[c]+1*amp[c]'	'1*na1[e]+1*ala_L[c]+1*thr_L[e]'
	'1*nadp[c]+1*mal_L[c]'	'1*na1[c]+1*orn[e]+1*leu_L[c]'		'1*coa[r]'	'1*h2o[m]+1*dd2coa[m]'	'1*hco3[e]+1*gthrd[e]+1*HC02202[c]'	'1*h2o[c]+1*atp[c]+1*asp_L[c]+1*gln_L[c]'	'1*na1[e]+1*ala_L[e]+1*thr_L[c]'
	'1*nadp[c]+1*retinol_9_cis[c]'	'1*na1[c]+1*orn[e]+1*trp_L[c]'		'1*coa[x]+1*3ohdcoa[x]'	'1*h2o[m]+1*mmcoa_S[m]'	'1*hco3[e]+1*gthrd[e]+1*HC02203[c]'	'1*h2o[c]+1*dadp[c]+1*trdox[c]'	'1*na1[e]+1*arg_L[c]+1*hom_L[e]'
	'1*nadp[c]+1*retinol_cis_11[c]'	'1*na1[c]+1*ser_L[c]+1*hom_L[e]'		'1*coa[x]+1*HC01007[x]'	'1*h2o[m]+1*nad[m]+1*2mop[m]'	'1*hco3[e]+1*gthrd[e]+1*HC02204[c]'	'1*h2o[c]+1*dgdp[c]+1*trdox[c]'	'1*na1[e]+1*arg_L[c]+1*leu_L[e]'
	'1*nadph[c]'	'1*na1[c]+1*ser_L[c]+1*tyr_L[e]'		'1*coa[x]+1*acrn[x]'	'1*h2o[m]+1*nadp[m]+1*thcholstoic[m]'	'1*hco3[e]+1*gthrd[e]+1*HC02205[c]'	'1*h2o[c]+1*fum[c]'	'1*na1[e]+1*lys_L[c]+1*hom_L[e]'
	'1*nadph[r]'	'1*na1[c]+1*taur[c]'		'1*coa[x]+1*atp[x]+1*CE2416[x]'	'1*h2o[m]+1*thmpp[m]'	'1*hco3[e]+1*gthrd[e]+1*HC02206[c]'	'1*h2o[c]+1*gly[c]+1*mlthf[c]'	'1*na1[e]+1*lys_L[c]+1*trp_L[e]'
	'1*nh4[c]'	'1*na1[c]+1*tchola[c]'		'1*coa[x]+1*atp[x]+1*phyt[x]'	'1*h2o[n]'	'1*hco3[e]+1*gthrd[e]+1*HC02207[c]'	'1*h2o[c]+1*imp[c]'	'1*na1[e]+1*met_L[c]+1*pro_L[e]'
	'1*nh4[c]+1*atp[c]+1*glu_L[c]'	'1*na1[c]+1*thr_L[c]+1*hom_L[e]'		'1*coa[x]+1*gchola[x]'	'1*h2o[r]+1*HC02023[r]'	'1*hco3[e]+1*gthrd[e]+1*HC02208[c]'	'1*h2o[c]+1*nad[c]+1*lald_L[c]'	'1*na1[e]+1*orn[c]+1*ala_L[e]'
	'1*nh4[c]+1*pyr[c]'	'1*na1[c]+1*thr_L[c]+1*tyr_L[e]'		'1*coa[x]+1*pmtcrn[x]'	'1*h2o[r]+1*nad[r]+1*retinal_cis_13[r]'	'1*hco3[e]+1*gthrd[e]+1*HC02210[c]'	'1*h2o[c]+1*nadp[c]+1*betald[c]'	'1*na1[e]+1*thr_L[e]'
	'1*nh4[m]'	'1*na1[c]+1*thr_L[e]+1*hom_L[c]'		'1*creat[c]'	'1*h2o[r]+1*nadp[r]+1*xoltri27[r]'	'1*hco3[e]+1*gthrd[e]+1*HC02213[c]'	'1*h2o[c]+1*nadp[c]+1*mthgxl[c]'	'1*nac[c]'
	'1*o2[c]+1*h2o2[c]'	'1*na1[c]+1*tyr_L[e]+1*trp_L[c]'		'1*creat[e]'	'1*h2o[x]+1*adpcoa[x]'	'1*hco3[e]+1*gthrd[e]+1*HC02214[c]'	'1*h2o[c]+1*o2[c]+1*hxan[c]'	'1*nad[c]+1*lac_L[c]'
	'1*o2[c]+1*h[c]+1*25hvitd3[c]+1*nadph[c]'	'1*na1[c]+1*val_L[e]+1*leu_L[c]'		'1*crmp_hs[e]'	'1*h2o[x]+1*c12dccoa[x]'	'1*hco3[e]+1*gthrd[e]+1*HC02216[c]'	'1*h2o[c]+1*odecoa[c]'	'1*nad[c]+1*lald_D[c]'
	'1*o2[c]+1*h[c]+1*nadh[c]+1*dhcrm_hs[c]'	'1*na1[e]+1*adrn[e]'		'1*crn[c]+1*HC01007[m]'	'1*h2o[x]+1*phytcoa[x]'	'1*hco3[e]+1*gthrd[e]+1*HC02217[c]'	'1*h2o[c]+1*pgp_hs[c]'	'1*nad[c]+1*mal_L[c]'
	'1*o2[c]+1*h[c]+1*nadph[c]+1*melatn[c]'	'1*na1[e]+1*ala_L[c]+1*gln_L[e]'		'1*crn[c]+1*HC01007[x]'	'1*h[c]+1*5aizc[c]'	'1*hco3[e]+1*gthrd[e]+1*leuktrD4[c]'	'1*h2o[e]+1*co2[e]'	'1*nad[c]+1*xylt[c]'
	'1*o2[c]+1*h[c]+1*nadph[c]+1*xoltetrol[c]'	'1*na1[e]+1*ala_L[e]+1*cys_L[c]'		'1*crn[c]+1*acrn[x]'	'1*h[c]+1*HC01434[c]'	'1*hco3[e]+1*gthrd[e]+1*leuktrF4[c]'	'1*h2o[e]+1*xolest2_hs[e]'	'1*nad[m]+1*HC01401[m]'
	'1*o2[c]+2*13_cis_retn[c]'	'1*na1[e]+1*ala_L[e]+1*ser_L[c]'		'1*crn[c]+1*hdca[r]'	'1*h[c]+1*Rtotal[c]+1*g3pc[c]'	'1*hco3[e]+1*gthrd[e]+1*prostgd2[c]'	'1*h2o[m]+1*2mp2coa[m]'	'1*nad[m]+1*gly[m]+1*thf[m]'
	'1*o2[m]+1*h2o[m]+1*so3[m]'	'1*na1[e]+1*arg_L[c]+1*trp_L[e]'		'1*crn[c]+1*hdcea[r]'	'1*h[c]+1*arg_L[c]+1*orn[m]'	'1*hco3[e]+1*leuktrA4[c]+1*gthrd[e]'	'1*h2o[m]+1*nadp[m]+1*4abutn[m]'	'1*nad[m]+1*icit[m]'
	'1*o2[x]'	'1*na1[e]+1*arg_L[c]+1*tyr_L[e]'		'1*crn[c]+1*ocdcea[r]'	'1*h[c]+1*arg_L[m]+1*his_L[c]'	'1*hdca[c]'	'1*h2o[m]+1*nadp[m]+1*sucsal[m]'	'1*nad[m]+1*mal_L[m]'
	'1*o2[x]+2*h2o[x]'	'1*na1[e]+1*asn_L[c]+1*ile_L[e]'		'1*crn[c]+1*odecoa[c]'	'1*h[c]+1*chol[c]+1*glyc3p[c]'	'1*hdca[e]'	'1*h2o[r]+1*C05957[r]'	'1*nad[x]'
	'1*occoa[x]+1*crn[x]'	'1*na1[e]+1*asn_L[e]'		'1*crn[c]+1*pcrn[x]'	'1*h[c]+1*citr_L[m]+1*his_L[c]'	'1*hdca[l]'	'1*h2o[r]+1*CE4876[r]'	'1*nad[x]+1*coa[x]+1*h2o[x]+1*dd2coa[x]'
	'1*ocdcea[e]'	'1*na1[e]+1*asn_L[e]+1*thr_L[c]'		'1*crn[c]+1*strdnc[r]'	'1*h[c]+1*cmp[c]+1*pchol_hs[c]'	'1*hdcea[c]'	'1*h2o[r]+1*glac[r]'	'1*nadp[c]+1*icit[c]'
	'1*odecrn[c]'	'1*na1[e]+1*cl[e]+1*taur[e]'		'1*crn[m]+1*HC01007[c]'	'1*h[c]+1*coa[c]+1*arach[c]'	'1*hdcea[e]'	'1*h2o[r]+1*nad[r]+1*retinal_cis_13[r]'	'1*nadp[c]+1*sphgn[c]'
	'1*odecrn[m]'	'1*na1[e]+1*crvnc[e]'		'1*crn[m]+1*occoa[m]'	'1*h[c]+1*coa[c]+1*ocdcea[c]'	'1*hdcea[l]'	'1*h[c]+1*3mob[c]'	'1*nadp[m]+1*tdcoa[m]'
	'1*pail45p_hs[c]'	'1*na1[e]+1*cys_L[e]+1*citr_L[c]'		'1*crn[m]+1*octd11ecoa[m]'	'1*h[c]+1*ctp[c]+1*cholp[c]'	'1*his_L[c]'	'1*h[c]+1*ascb_L[c]+1*gthox[c]'	'1*nadp[m]+2*gthrd[m]'
	'1*pail45p_hs[n]'	'1*na1[e]+1*cys_L[e]+1*gly[c]'		'1*crn[m]+1*odecoa[m]'	'1*h[c]+1*gdp[c]+1*man1p[c]'	'1*hom_L[e]+1*trp_L[c]'	'1*h[c]+1*cmp[c]+1*clpn_hs[c]'	'1*nadp[r]+1*chsterol[r]'
	'1*pi[c]+1*amp[c]'	'1*na1[e]+1*gln_L[c]+1*hom_L[e]'		'1*crn[r]'	'1*h[c]+1*glcur[c]'	'1*hretn[c]'	'1*h[c]+1*cmp[c]+1*pchol_hs[c]'	'1*nadp[r]+1*ppi[r]+1*sql[r]'
	'1*pi[c]+1*dgsn[c]'	'1*na1[e]+1*hom_L[e]+1*his_L[c]'		'1*crn[r]+1*hdca[c]'	'1*h[c]+1*idp[c]+1*man6p[c]'	'1*hretn[n]'	'1*h[c]+1*cmp[c]+1*pgp_hs[c]'	'1*nadph[c]+1*akg[c]+1*co2[c]'
	'1*pi[c]+1*glyc3p[m]'	'1*na1[e]+1*leu_L[e]+1*val_L[c]'		'1*crn[r]+1*hdcea[c]'	'1*h[c]+1*na1[e]'	'1*hxan[c]+1*r1p[c]'	'1*h[c]+1*coa[c]+1*dhcrm_hs[c]'	'1*nrpphr[c]'
	'1*pi[c]+1*mthgxl[c]'	'1*na1[e]+1*lys_L[e]'		'1*crn[r]+1*ocdcea[c]'	'1*h[c]+1*na1[e]+1*gly[e]'	'1*icit[c]+1*HC00342[m]'	'1*h[c]+1*coa[c]+1*ocdcea[c]'	'1*nrpphr[e]'
	'1*pi[c]+1*pail4p_hs[c]'	'1*na1[e]+1*met_L[e]+1*phe_L[c]'		'1*crn[r]+1*strdnc[c]'	'1*h[c]+1*nac[c]+1*r1p[c]'	'1*icit[c]+1*oxa[m]'	'1*h[c]+1*ctp[c]+1*cholp[c]'	'1*occoa[c]'
	'1*pi[c]+1*uri[c]'	'1*na1[e]+1*orn[c]+1*gly[e]'		'1*crn[x]+1*HC01007[c]'	'1*h[c]+1*nadh[c]+1*13dpg[c]'	'1*icit[m]'	'1*h[c]+1*glu_L[c]+1*amp[c]+1*ppi[c]+1*asn_L[c]'	'1*orot[c]'
	'1*pi[e]+1*uri[e]'	'1*na1[e]+1*orn[c]+1*leu_L[e]'		'1*crn[x]+1*pcrn[c]'	'1*h[c]+1*nadh[c]+1*dhf[c]'	'1*icit[m]+1*HC00342[c]'	'1*h[c]+1*idp[c]+1*g6p[c]'	'1*pail4p_hs[c]'
	'1*pi[m]+1*glyc3p[c]'	'1*na1[e]+1*orn[c]+1*trp_L[e]'		'1*cys_L[c]+1*ser_L[e]'	'1*h[c]+1*nadh[c]+1*glc_D[c]'	'1*icit[m]+1*oxa[c]'	'1*h[c]+1*lys_L[c]+1*his_L[m]'	'1*pail4p_hs[n]'
	'1*pmtcoa[m]+1*q10[m]'	'1*na1[e]+1*ser_L[e]+1*hom_L[c]'		'1*cys_L[c]+1*trp_L[e]'	'1*h[c]+1*nadh[c]+1*lald_D[c]'	'1*k[c]'	'1*h[c]+1*nadh[c]+1*3dhguln[c]'	'1*pail_hs[n]+1*pi[n]'
	'1*pmtcrn[c]'	'1*na1[e]+1*ser_L[e]+1*tyr_L[c]'		'1*cys_L[c]+1*tyr_L[e]'	'1*h[c]+1*nadh[c]+1*taur[c]'	'1*k[e]'	'1*h[c]+1*nadh[c]+1*CE4872[c]'	'1*pchol_hs[c]+1*crm_hs[c]'
	'1*pmtcrn[m]'	'1*na1[e]+1*tchola[e]'		'1*cys_L[e]'	'1*h[c]+1*nadh[c]+1*xylu_D[c]'	'1*leuktrD4[c]'	'1*h[c]+1*nadh[c]+1*Sfglutth[c]'	'1*pchol_hs[e]'
	'1*ppi[c]+1*cdpchol[c]'	'1*na1[e]+1*thr_L[c]+1*hom_L[e]'		'1*cys_L[e]+1*ser_L[c]'	'1*h[c]+1*nadph[c]+1*CE2243[c]'	'1*leuktrD4[e]'	'1*h[c]+1*nadh[c]+1*lgt_S[c]'	'1*pchol_hs[r]'
	'1*ppi[c]+1*fad[c]'	'1*na1[e]+1*thr_L[e]+1*hom_L[c]'		'1*cys_L[e]+1*trp_L[c]'	'1*h[c]+1*nadph[c]+1*HC01434[c]'	'1*leuktrF4[c]'	'1*h[c]+1*nadh[c]+1*xylu_L[c]'	'1*pe_hs[m]'
	'1*ppi[c]+1*imp[c]'	'1*na1[e]+1*thr_L[e]+1*tyr_L[c]'		'1*cys_L[e]+1*tyr_L[c]'	'1*h[c]+1*nadph[c]+1*dhbpt[c]'	'1*leuktrF4[e]'	'1*h[c]+1*nadph[c]+1*3dsphgn[c]'	'1*phe_L[c]'
	'1*ppi[m]'	'1*na1[e]+1*trp_L[e]+1*tyr_L[c]'		'1*dad_2[c]'	'1*h[c]+1*nadph[c]+1*glc_D[c]'	'1*lgnc[c]'	'1*h[c]+1*nadph[c]+1*retinal_11_cis[c]'	'1*phe_L[e]+1*pro_L[c]'
	'1*ppi[m]+1*dpcoa[m]'	'1*na1[e]+1*tyr_L[e]+1*his_L[c]'		'1*dad_2[e]'	'1*h[c]+1*nadph[c]+1*hpyr[c]'	'1*lgnc[e]'	'1*h[c]+1*pa_hs[c]+1*ctp[c]'	'1*phyQ[c]'
	'1*pro_L[e]+1*trp_L[c]'	'1*na1[e]+1*val_L[e]+1*leu_L[c]'		'1*dadp[n]+1*udp[n]'	'1*h[c]+1*orn[c]+1*his_L[m]'	'1*lnlc[l]'	'1*h[c]+1*prpp[c]+1*ncam[c]'	'1*phyQ[e]'
	'1*prpp[c]+1*hxan[c]'	'1*nad[c]+1*dhf[c]'		'1*datp[c]+1*glc_D[c]'	'1*h[c]+1*thf[c]+1*fgam[c]'	'1*lnlnca[e]'	'1*h[c]+1*ser_L[c]+1*HC00250[c]'	'1*pi[c]+1*akg[m]'
	'1*ps_hs[c]'	'1*nad[c]+1*fadh2[c]'		'1*datp[n]+1*ump[n]'	'1*h[c]+1*thm[e]'	'1*lnlnca[l]'	'1*h[c]+1*ser_L[c]+1*pmtcoa[c]'	'1*pi[c]+1*dag_hs[c]'
	'1*pydam[c]'	'1*nad[c]+1*lald_D[c]'		'1*dcdp[n]+1*adp[n]'	'1*h[e]+1*acac[e]'	'1*lnlncg[l]'	'1*h[c]+1*udp[c]+1*glcur[c]'	'1*pi[c]+1*dgsn[c]'
	'1*pydx5p[e]'	'1*nad[c]+1*ppi[c]'		'1*dctp[n]'	'1*h[e]+1*chsterol[e]+1*Rtotal[e]'	'1*lys_L[e]'	'1*h[e]+1*atp[e]+1*pan4p[e]'	'1*pi[c]+1*glyc3p[m]'
	'1*pydxn[c]'	'1*nad[c]+1*thbpt[c]'		'1*dctp[n]+1*adp[n]'	'1*h[e]+1*lpchol_hs[e]+1*Rtotal2[e]'	'1*mal_L[e]'	'1*h[e]+1*chsterol[e]+1*Rtotal[e]'	'1*pi[c]+1*pail34p_hs[c]'
	'1*pyr[c]+1*co2[c]'	'1*nad[c]+1*xol7ah3[c]'		'1*ddca[c]'	'1*h[e]+1*na1[c]'	'1*met_L[c]+1*phe_L[e]'	'1*h[e]+1*hco3[e]'	'1*pi[c]+1*pglyc_hs[c]'
	'1*pyr[c]+1*ctp[c]'	'1*nad[m]+1*CE2420[m]'		'1*dgchol[e]'	'1*h[e]+1*na1[c]+1*gly[c]'	'1*met_L[c]+1*trp_L[e]'	'1*h[m]+1*3mob[m]'	'1*pi[m]+1*glyc3p[c]'
	'1*pyr[c]+1*nadph[c]+1*co2[c]'	'1*nad[m]+2*gthrd[m]'		'1*dgdp[c]+1*dcdp[c]'	'1*h[e]+1*pi[e]+1*ump[e]'	'1*met_L[c]+1*tyr_L[e]'	'1*h[m]+1*HC01434[m]'	'1*pmtcoa[r]'
	'1*pyr[m]+1*gln_L[m]'	'1*nad[r]+1*g6p[r]'		'1*dgmp[c]'	'1*h[e]+1*thm[c]'	'1*met_L[e]+1*phe_L[c]'	'1*h[m]+1*adp[m]+1*dgmp[m]'	'1*ppi[c]+1*cdpchol[c]'
	'1*retinal_cis_9[r]'	'1*nad[x]+1*HC01403[x]'		'1*dgmp[m]'	'1*h[g]+1*fn2m2masn[g]+1*gdp[g]'	'1*met_L[e]+1*trp_L[c]'	'1*h[m]+1*dgdp[m]+1*dump[m]'	'1*ppi[c]+1*cdpdag_hs[c]'
	'1*retinol_9_cis[e]'	'1*nad[x]+1*coa[x]+1*dcacoa[x]+1*o2[x]+1*h2o[x]'		'1*dgsn[e]'	'1*h[g]+1*pi[g]+1*ump[g]'	'1*met_L[e]+1*tyr_L[c]'	'1*h[m]+1*lys_L[m]+1*his_L[c]'	'1*ppi[c]+1*gmp[c]'
	'1*retinol_cis_11[e]'	'1*nadh[c]+1*fol[c]'		'1*dgtp[c]+1*dcmp[c]'	'1*h[g]+1*udp[g]+1*core5[g]'	'1*mthgxl[e]'	'1*h[m]+1*nadph[m]+1*HC01410[m]'	'1*ppi[c]+1*nicrnt[c]'
	'1*retn[r]'	'1*nadp[c]+1*4hpro_LT[c]'		'1*dgtp[m]+1*duri[m]'	'1*h[g]+1*udp[g]+1*core7[g]'	'1*na1[c]+1*ala_L[e]+1*ser_L[c]'	'1*h[m]+1*nadph[m]+1*HC01434[m]'	'1*ppi[m]+1*dpcoa[m]'
	'1*ser_L[c]+1*ile_L[e]'	'1*nadp[m]+1*dhf[m]'		'1*dhap[c]'	'1*h[g]+1*udp[g]+1*digalside_hs[g]'	'1*na1[c]+1*dcyt[c]'	'1*h[n]+1*adp[n]+1*CE5132[n]'	'1*ppi[n]'
	'1*ser_L[e]+1*ile_L[c]'	'1*nadp[m]+1*xoltetrol[m]'		'1*dhap[c]+1*glyald[c]'	'1*h[g]+1*udp[g]+1*lcts[g]'	'1*na1[c]+1*din[c]'	'1*h[r]'	'1*pristcoa[c]'
	'1*taur[x]+1*na1[x]'	'1*nadp[r]'		'1*dhcholoylcoa[x]+3*h2o[x]+2*nadp[x]'	'1*h[l]+1*glcur[l]'	'1*na1[c]+1*gchola[c]'	'1*h[r]+1*glcur[r]'	'1*pristcoa[x]'
	'1*thr_L[c]'	'1*nadp[r]+1*chsterol[r]'		'1*dhdascb[c]+2*gthrd[c]'	'1*h[l]+1*so4[l]+1*ksi_deg25[l]'	'1*na1[c]+1*leu_L[c]'	'1*h[r]+1*nadph[r]+1*glcur[r]'	'1*pro_L[e]+1*phe_L[c]'
	'1*trp_L[e]+1*hom_L[c]'	'1*nadph[m]+1*fol[m]'		'1*dhf[e]'	'1*h[m]+1*5fthf[m]'	'1*na1[e]+1*ala_L[c]+1*ser_L[e]'	'1*h[r]+1*nadph[r]+1*zymst[r]'	'1*pro_L[e]+1*trp_L[c]'
	'1*trp_L[e]+1*ile_L[c]'	'1*nadph[m]+1*o2[m]+1*thcholst[m]'		'1*didp[c]'	'1*h[m]+1*acetone[m]'	'1*na1[e]+1*dcyt[e]'	'1*h[x]+1*nadh[x]+1*accoa[x]+1*h2o2[x]+1*stcoa[x]'	'1*prpp[c]+1*gua[c]'
	'1*trp_L[e]+1*pro_L[c]'	'1*nh4[c]'		'1*didp[n]'	'1*h[m]+1*arg_L[c]+1*his_L[m]'	'1*na1[e]+1*din[e]'	'1*h[x]+1*nadh[x]+1*accoa[x]+1*pmtcoa[x]+1*h2o2[x]'	'1*q10h2[m]+1*pro_L[m]'
	'1*trp_L[e]+1*tyr_L[c]'	'1*nh4[c]+1*nicrnt[c]'		'1*din[c]'	'1*h[m]+1*citr_L[c]+1*his_L[m]'	'1*na1[e]+1*gchola[e]'	'1*h[x]+1*nadh[x]+1*dhap[x]'	'1*r5p[c]+1*xu5p_D[c]'
	'1*tyr_L[e]+1*trp_L[c]'	'1*nh4[c]+1*uri[c]'		'1*din[e]'	'1*h[m]+1*coa[m]+1*HC00900[m]'	'1*na1[e]+1*leu_L[e]'	'1*hco3[c]+1*ach[e]+1*gthrd[c]'	'1*ser_L[c]+1*pchol_hs[c]'
	'1*udpglcur[c]+1*ump[r]'	'1*nh4[x]'		'1*ditp[c]'	'1*h[m]+1*nadh[m]+1*accoa[m]+1*occoa[m]'	'1*nac[e]'	'1*hco3[c]+1*gthrd[c]+1*HC02179[e]'	'1*ser_L[c]+1*trp_L[e]'
	'1*ump[c]+1*udpglcur[r]'	'1*o2[c]+1*h[c]+1*nadh[c]+1*stcoa[c]'		'1*ditp[n]'	'1*h[m]+1*nadph[m]+1*nad[m]'	'1*nad[c]+1*dhf[c]'	'1*hco3[c]+1*gthrd[c]+1*HC02180[e]'	'1*ser_L[e]+1*trp_L[c]'
	'1*vacc[c]'	'1*o2[r]'		'1*dlnlcg[c]'	'1*h[m]+1*nadph[m]+1*thcholst[m]'	'1*nad[c]+1*sbt_D[c]'	'1*hco3[c]+1*gthrd[c]+1*HC02187[e]'	'1*sphgn[c]+1*Rtotalcoa[c]'
	'1.96*h2o[m]+ 4*h[c]+ 4*ficytC[m]+0.02*o2s[m]'	'1*o2[r]+1*h[r]+1*nadph[r]+1*lthstrl[r]'		'1*dlnlcg[e]'	'1*h[m]+1*orn[c]+1*arg_L[m]'	'1*nadh[c]+1*fol[c]'	'1*hco3[c]+1*gthrd[c]+1*HC02202[e]'	'1*taur[x]'
	'2*13_cis_oretn[c]'	'1*o2[x]'		'1*elaid[c]'	'1*h[m]+1*orn[m]+1*his_L[c]'	'1*nadp[c]+1*gullac[c]'	'1*hco3[c]+1*gthrd[c]+1*HC02203[e]'	'1*tdchola[e]'
	'2*accoa[x]'	'1*pail4p_hs[c]'		'1*estradiol[c]'	'1*h[m]+1*pi[m]+1*thmmp[m]'	'1*nadp[c]+1*guln[c]'	'1*hco3[c]+1*gthrd[c]+1*HC02204[e]'	'1*trp_L[e]+1*pro_L[c]'
	'2*h2o2[x]'	'1*pail4p_hs[n]'		'1*estradiol[r]'	'1*h[m]+1*pyr[m]'	'1*nadp[c]+1*trdrd[c]'	'1*hco3[c]+1*gthrd[c]+1*HC02205[e]'	'1*trp_L[e]+1*tyr_L[c]'
	'2*h2o[c]+1*nad[c]+1*crm_hs[c]'	'1*pe_hs[r]'		'1*estrone[c]'	'1*h[n]+1*dcmp[n]+1*adp[n]'	'1*nadp[m]+1*dhf[m]'	'1*hco3[c]+1*gthrd[c]+1*HC02206[e]'	'1*tyr_L[e]+1*trp_L[c]'
	'2*h2o[c]+1*nad[c]+1*od2coa[c]'	'1*phe_L[c]'		'1*estrone[r]'	'1*h[r]+1*chsterol[r]+1*ocdcea[r]'	'1*nadp[m]+1*thf[m]'	'1*hco3[c]+1*gthrd[c]+1*HC02207[e]'	'1*udpg[c]'
	'2*h2o[e]+1*atp[e]'	'1*phe_L[e]+1*trp_L[c]'		'1*f1p[c]'	'1*h[r]+1*nadph[r]+1*dsmsterol[r]'	'1*nadph[m]+1*fol[m]'	'1*hco3[c]+1*gthrd[c]+1*HC02208[e]'	'1*udpg[c]+1*ump[r]'
	'2*h2o[e]+4*fe3[e]'	'1*pi[c]+1*mal_L[m]'		'1*fad[c]'	'1*h[x]+1*coa[x]+1*adpac[x]'	'1*ncam[e]'	'1*hco3[c]+1*gthrd[c]+1*HC02210[e]'	'1*udpgal[c]+1*ump[g]'
	'2*h[c]+1*nadh[c]+1*34dhoxmand[c]'	'1*pi[c]+1*pail_hs[c]'		'1*fad[c]+1*pro_L[c]'	'1*h[x]+1*coa[x]+1*dodecanac[x]'	'1*nh4[c]+1*cl[c]'	'1*hco3[c]+1*gthrd[c]+1*HC02213[e]'	'1*udpgal[g]+1*ump[c]'
	'2*h[c]+1*nadh[c]+1*34dhpha[c]'	'1*pi[c]+1*ptth[c]'		'1*fad[e]'	'1*h[x]+1*coa[x]+1*phyt[x]'	'1*nh4[c]+1*nicrnt[c]'	'1*hco3[c]+1*gthrd[c]+1*HC02214[e]'	'1*ump[c]+1*udpg[r]'
	'2*h[c]+1*nadh[c]+1*HC00900[c]'	'1*pi[c]+1*xtsn[c]'		'1*fad[m]+1*CE0785[m]'	'1*h[x]+1*nadh[x]+1*accoa[x]+1*dcacoa[x]+1*h2o2[x]'	'1*nh4[e]+1*cl[e]'	'1*hco3[c]+1*gthrd[c]+1*HC02216[e]'	'1*utp[n]+1*adp[n]'
	'2*h[c]+1*nadh[c]+1*ac[c]'	'1*pi[g]'		'1*fad[m]+1*dece4coa[m]'	'1*h[x]+1*nadh[x]+1*accoa[x]+1*ddcacoa[x]+1*h2o2[x]'	'1*no[c]'	'1*hco3[c]+1*gthrd[c]+1*HC02217[e]'	'1*utp[n]+1*dcyt[n]'
	'2*h[c]+1*nadh[c]+1*mlthf[c]'	'1*pi[m]+1*mal_L[c]'		'1*fad[m]+1*q10h2[m]'	'1*ha[l]'	'1*no[e]'	'1*hco3[c]+1*gthrd[c]+1*prostgd2[e]'	'1*xan[c]+1*r1p[c]'
	'2*h[c]+1*nadph[c]+1*34dhoxmand[c]'	'1*pmtcoa[r]'		'1*fad[r]+1*zymstnl[r]'	'1*hco3[c]+1*bildglcur[e]+1*gthrd[c]'	'1*o2[c]+1*h[c]+1*nadph[c]+1*retn[c]'	'1*hco3[c]+1*prostgh2[e]'	'1*zymst[r]+1*fadh2[r]'
	'2*h[c]+1*nadph[c]+1*34dhpha[c]'	'1*pmtcrn[c]+1*crn[r]'		'1*fad[x]'	'1*hco3[c]+1*tchola[e]'	'1*o2[c]+1*pydxn[c]'	'1*hco3[c]+1*prostgi2[e]'	'1.5*na1[e]+ 1*pi[e]'
	'2*h[c]+1*nadph[c]+1*ac[c]'	'1*ppi[c]+1*nicrnt[c]'		'1*fad[x]+1*thcholoylcoa[x]'	'1*hco3[e]+1*bildglcur[c]+1*gthrd[e]'	'1*o2[c]+2*13_cis_retn[c]'	'1*hco3[e]+1*ach[c]+1*gthrd[e]'	'2*adp[c]+2*h[c]+1*pi[c]+1*glu_L[c]+1*cbp[c]'
	'2*h[c]+2*o2s[c]'	'1*pro_L[e]'		'1*fadh2[c]'	'1*hco3[e]+1*tchola[c]'	'1*ocdcea[l]'	'1*hco3[e]+1*gthrd[e]+1*HC02179[c]'	'2*h[r]+1*nadh[r]+1*13_cis_retn[r]'
	'2*h[e]+1*amp[e]+2*pi[e]'	'1*pro_L[e]+1*trp_L[c]'		'1*fadh2[m]+1*CE2432[m]'	'1*hmgcoa[m]'	'1*oretn[n]'	'1*hco3[e]+1*gthrd[e]+1*HC02180[c]'	'2*h[r]+1*nadh[r]+1*CE1617[r]'
	'2*h[m]+1*nadh[m]+1*1pyr5c[m]'	'1*ps_hs[c]'		'1*fadh2[m]+1*dec24dicoa[m]'	'1*ile_L[m]'	'1*orn[c]'	'1*hco3[e]+1*gthrd[e]+1*HC02187[c]'	'2*na1[c]+1*taur[c]'
	'2*h[m]+1*nadh[m]+1*ac[m]'	'1*q10[m]+1*HC01409[m]'		'1*fadh2[m]+1*prpncoa[m]'	'1*lcts[g]'	'1*oxa[c]+1*HC00342[m]'	'1*hco3[e]+1*gthrd[e]+1*HC02202[c]'	'2*na1[e]+1*taur[e]'
	'2*h[m]+2*ficytC[m]+1*q10h2[m]'	'1*q10[m]+1*etfrd[m]'		'1*fadh2[m]+1*q10[m]'	'1*leu_L[e]+1*val_L[c]'	'1*paf_hs[c]'	'1*hco3[e]+1*gthrd[e]+1*HC02203[c]'	'20.6508*adp[c]+20.6508*h[c]+20.6508*pi[c]'
	'2*hco3[c]+1*so4[e]'	'1*q10[m]+1*tdcoa[m]'		'1*fald[c]+1*gthrd[c]'	'1*leuktrA4[c]'	'1*paf_hs[e]'	'1*hco3[e]+1*gthrd[e]+1*HC02204[c]'	'4*h2o[m]+4*coa[m]+4*nad[m]+3*fad[m]+1*hdd2coa[m]'
	'2*hco3[e]+1*so4[c]'	'1*q10h2[m]+1*HC01410[m]'		'1*fol[m]'	'1*leuktrA4[e]'	'1*pd3[c]'	'1*hco3[e]+1*gthrd[e]+1*HC02205[c]'	'5*h[m]+1*q10[m]+1*1pyr5c[m]'
	'2*na1[c]+1*C02528[c]'	'1*q10h2[m]+1*HC01412[m]'		'1*for[c]+1*retn[e]'	'1*lpchol_hs[c]+1*9_cis_retfa[c]'	'1*pe_hs[c]'	'1*hco3[e]+1*gthrd[e]+1*HC02206[c]'
	'2*na1[e]+1*C02528[e]'	'1*q10h2[m]+1*etfox[m]'		'1*for[e]'	'1*lys_L[c]+1*trp_L[e]'	'1*pe_hs[r]'	'1*hco3[e]+1*gthrd[e]+1*HC02207[c]'
	'4*h[c]+1*q10[m]+2*focytC[m]'	'1*r1p[c]'		'1*for[e]+1*retn[c]'	'1*lys_L[e]+1*trp_L[c]'	'1*pglyc_hs[e]'	'1*hco3[e]+1*gthrd[e]+1*HC02208[c]'
	'4*h[e]+4*fe2[e]+1*o2[e]'	'1*r5p[c]'		'1*fprica[c]'	'1*m4mpdol_U[c]'	'1*phytcoa[c]'	'1*hco3[e]+1*gthrd[e]+1*HC02210[c]'
	'4*h[m]+4*nadh[m]+4*accoa[m]+3*fadh2[m]+1*occoa[m]'	'1*retinol_9_cis[e]'		'1*frdp[r]'	'1*m4mpdol_U[r]'	'1*phytcoa[x]'	'1*hco3[e]+1*gthrd[e]+1*HC02213[c]'
	'5*h2o[m]+5*coa[m]+5*nad[m]+4*fad[m]+1*od2coa[m]'	'1*retinol_cis_11[e]'		'1*g3p[c]+1*f6p[c]'	'1*man[c]+1*itp[c]'	'1*pi[c]'	'1*hco3[e]+1*gthrd[e]+1*HC02214[c]'
	'6*h2o[m]+6*coa[m]+6*nad[m]+6*fad[m]+1*tdcoa[m]'	'1*ser_L[c]+1*his_L[e]'		'1*g3p[c]+1*s7p[c]'	'1*met_L[c]+1*orn[e]'	'1*pi[c]+1*pail5p_hs[c]'	'1*hco3[e]+1*gthrd[e]+1*HC02216[c]'
	'6*h[m]+6*nadh[m]+7*accoa[m]+6*fadh2[m]'	'1*ser_L[c]+1*phe_L[e]'		'1*gal[c]'	'1*met_L[c]+1*phe_L[e]'	'1*pi[l]'	'1*hco3[e]+1*gthrd[e]+1*HC02217[c]'
	'7.92*h[m]+ 1*o2[m]+ 4*focytC[m]'	'1*ser_L[c]+1*tyr_L[e]'		'1*gal[l]'	'1*met_L[e]+1*phe_L[c]'	'1*pi[l]+1*dpcoa[l]'	'1*hco3[e]+1*gthrd[e]+1*prostgd2[c]'
		'1*ser_L[e]+1*his_L[c]'		'1*galside_hs[l]+1*gal[l]'	'1*na1[c]+1*ala_L[c]+1*trp_L[e]'	'1*pmtcrn[c]+1*crn[x]'	'1*hco3[e]+1*prostgh2[c]'
		'1*ser_L[e]+1*phe_L[c]'		'1*glc_D[c]'	'1*na1[c]+1*ala_L[e]+1*ile_L[c]'	'1*pnto_R[e]'	'1*hco3[e]+1*prostgi2[c]'
		'1*ser_L[e]+1*tyr_L[c]'		'1*glc_D[r]+1*pi[r]'	'1*na1[c]+1*ala_L[e]+1*phe_L[c]'	'1*ppi[c]+1*gmp[c]'	'1*hdcea[e]'
		'1*so3[c]+1*HC00319[m]'		'1*gln_L[c]+1*pro_L[e]'	'1*na1[c]+1*arg_L[e]+1*met_L[c]'	'1*ppi[c]+1*udpg[c]'	'1*hdcea[l]'
		'1*so3[m]+1*HC00319[c]'		'1*gln_L[c]+1*tyr_L[e]'	'1*na1[c]+1*asn_L[c]'	'1*pristcoa[c]'	'1*his_L[c]'
		'1*sphgn[c]+1*Rtotalcoa[c]'		'1*gln_L[e]+1*pro_L[c]'	'1*na1[c]+1*asn_L[c]+1*arg_L[e]'	'1*pristcoa[x]'	'1*his_L[e]'
		'1*sphs1p[r]'		'1*gln_L[e]+1*tyr_L[c]'	'1*na1[c]+1*asn_L[c]+1*cys_L[e]'	'1*prostgd2[c]'	'1*hom_L[e]+1*phe_L[c]'
		'1*taur[x]+1*na1[x]'		'1*gln_L[m]'	'1*na1[c]+1*cys_L[c]'	'1*prostgd2[e]'	'1*hom_L[e]+1*tyr_L[c]'
		'1*tdchola[e]'		'1*glu5sa[c]'	'1*na1[c]+1*cys_L[c]+1*met_L[e]'	'1*prostgd2[r]'	'1*icit[c]+1*cit[m]'
		'1*thmmp[e]'		'1*glu5sa[m]'	'1*na1[c]+1*cys_L[c]+1*orn[e]'	'1*prostge1[c]'	'1*ile_L[e]+1*trp_L[c]'
		'1*thr_L[c]+1*phe_L[e]'		'1*glu_L[c]+1*ppi[c]+1*pram[c]'	'1*na1[c]+1*cys_L[c]+1*val_L[e]'	'1*prostge1[e]'	'1*ile_L[e]+1*tyr_L[c]'
		'1*thr_L[e]+1*phe_L[c]'		'1*glu_L[c]+1*pro_L[m]'	'1*na1[c]+1*duri[c]'	'1*prpp[c]+1*gua[c]'	'1*inost[e]'
		'1*trp_L[e]'		'1*glu_L[e]'	'1*na1[c]+1*gln_L[c]+1*gly[e]'	'1*ps_hs[e]'	'1*itp[c]+1*glc_D[c]'
		'1*trp_L[e]+1*phe_L[c]'		'1*glu_L[m]+1*pro_L[c]'	'1*na1[c]+1*gln_L[e]+1*met_L[c]'	'1*ptrc[c]'	'1*leuktrC4[c]'
		'1*trp_L[e]+1*pro_L[c]'		'1*glu_L[m]+1*pyr[m]'	'1*na1[c]+1*gly[c]+1*his_L[e]'	'1*ptrc[e]'	'1*leuktrC4[e]'
		'1*trp_L[e]+1*tyr_L[c]'		'1*gly[e]'	'1*na1[c]+1*gly[c]+1*trp_L[e]'	'1*pydam[e]'	'1*leuktrD4[c]'
		'1*tyr_L[e]+1*his_L[c]'		'1*gly[x]+1*cholcoa[x]'	'1*na1[c]+1*gly[e]+1*leu_L[c]'	'1*pydx[e]'	'1*leuktrD4[e]'
		'1*tyr_L[e]+1*trp_L[c]'		'1*glyc3p[c]'	'1*na1[c]+1*gly[e]+1*met_L[c]'	'1*pydxn[e]'	'1*leuktrE4[c]'
		'1*tyr_L[e]+1*val_L[c]'		'1*glyc_S[c]'	'1*na1[c]+1*hdca[c]'	'1*pyr[c]+1*dttp[c]'	'1*leuktrE4[e]'
		'1*udp[c]+1*dcdp[c]'		'1*glyc_S[e]'	'1*na1[c]+1*his_L[e]+1*ile_L[c]'	'1*q10h2[m]+1*pro_L[m]'	'1*leuktrF4[c]'
		'1*udp[g]+1*h2o[g]'		'1*gthrd[e]'	'1*na1[c]+1*ile_L[e]+1*tyr_L[c]'	'1*r5p[c]+1*xu5p_D[c]'	'1*leuktrF4[e]'
		'1*udpg[c]+1*ump[r]'		'1*gullac[c]'	'1*na1[c]+1*lys_L[e]+1*met_L[c]'	'1*retinal[c]'	'1*lgnc[c]'
		'1*udpg[r]'		'1*gullac[r]'	'1*na1[c]+1*met_L[c]'	'1*retinal[r]'	'1*lgnc[e]'
		'1*udpgal[g]+1*crm_hs[g]'		'1*guln[c]'	'1*na1[c]+1*met_L[e]+1*phe_L[c]'	'1*retinal_cis_13[r]'	'1*lnlc[r]'
		'1*ump[c]+1*udpg[r]'		'1*guln[r]'	'1*na1[c]+1*phe_L[e]+1*ile_L[c]'	'1*retinal_cis_9[r]'	'1*lnlnca[e]'
		'1*ura[c]+1*r1p[c]'		'1*h2o2[c]+1*nh4[c]+1*3mldz[c]'	'1*na1[c]+1*pro_L[c]'	'1*retinol[c]'	'1*lnlnca[l]'
		'1*urate[c]'		'1*h2o2[c]+1*nh4[c]+1*pacald[c]'	'1*na1[c]+1*pro_L[e]+1*val_L[c]'	'1*retinol_9_cis[e]'	'1*lnlncg[l]'
		'1*val_L[e]+1*tyr_L[c]'		'1*h2o2[c]+1*pydx5p[c]'	'1*na1[c]+1*ser_L[c]+1*pro_L[e]'	'1*retinol_cis_11[e]'	'1*lnlncg[r]'
		'2*h2o[l]+1*ksi_deg24[l]'		'1*h2o[c]'	'1*na1[c]+1*ser_L[e]+1*leu_L[c]'	'1*retn[e]'	'1*lthstrl[r]'
		'2*h[c]+1*nadh[c]+1*ala_B[c]'		'1*h2o[c]+1*11_cis_retfa[c]'	'1*na1[c]+1*ser_L[e]+1*thr_L[c]'	'1*retn[r]'	'1*lys_L[c]'
		'2*h[c]+1*nadph[c]+1*1p3h5c[c]'		'1*h2o[c]+1*1mncam[c]+1*atp[c]'	'1*na1[c]+1*thr_L[c]+1*his_L[e]'	'1*ribflv[c]'	'1*lys_L[e]'
		'2*h[m]+1*nadh[m]+1*ac[m]'		'1*h2o[c]+1*5fthf[e]'	'1*na1[c]+1*thr_L[c]+1*met_L[e]'	'1*sbt_D[c]'	'1*mal_L[c]'
		'2*h[r]+1*nadh[r]+1*13_cis_retn[r]'		'1*h2o[c]+1*CE2088[c]'	'1*na1[c]+1*trp_L[c]'	'1*sbt_D[e]'	'1*mal_L[e]'
		'2*na1[c]+1*dgchol[c]'		'1*h2o[c]+1*HC00591[c]'	'1*na1[c]+1*trp_L[e]+1*ile_L[c]'	'1*ser_L[c]'	'1*met_L[c]+1*hom_L[e]'
		'2*na1[e]+1*dgchol[e]'		'1*h2o[c]+1*Lfmkynr[c]'	'1*na1[c]+1*val_L[e]+1*pro_L[c]'	'1*ser_L[c]+1*pro_L[e]'	'1*met_L[c]+1*phe_L[e]'
		'3*h[c]+2*nadph[c]+1*malcoa[c]+1*tdcoa[c]'		'1*h2o[c]+1*Lkynr[c]'	'1*na1[e]+1*ala_L[c]+1*ile_L[e]'	'1*ser_L[c]+1*thr_L[e]'	'1*met_L[c]+1*pro_L[e]'
		'4*glu_L[e]+1*thf[e]'		'1*h2o[c]+1*acmanap[c]+1*pep[c]'	'1*na1[e]+1*ala_L[c]+1*phe_L[e]'	'1*ser_L[c]+1*tyr_L[e]'	'1*met_L[e]+1*hom_L[c]'
		'4*h2o[e]+1*5thf[e]'		'1*h2o[c]+1*acnamp[c]'	'1*na1[e]+1*ala_L[e]+1*trp_L[c]'	'1*ser_L[e]+1*pro_L[c]'	'1*met_L[e]+1*phe_L[c]'
		'5*h2o[m]+5*coa[m]+5*nad[m]+4*fad[m]+1*odecoa[m]'		'1*h2o[c]+1*atp[c]+1*HC02175[c]'	'1*na1[e]+1*arg_L[c]+1*met_L[e]'	'1*ser_L[e]+1*thr_L[c]'	'1*met_L[e]+1*pro_L[c]'
				'1*h2o[c]+1*atp[c]+1*HC02198[c]'	'1*na1[e]+1*asn_L[e]'	'1*ser_L[e]+1*tyr_L[c]'	'1*mthgxl[e]'
				'1*h2o[c]+1*atp[c]+1*bildglcur[c]'	'1*na1[e]+1*asn_L[e]+1*arg_L[c]'	'1*ser_L[m]'	'1*na1[c]+1*inost[c]'
				'1*h2o[c]+1*atp[c]+1*cholate[c]'	'1*na1[e]+1*asn_L[e]+1*cys_L[c]'	'1*so3[c]+1*HC00319[m]'	'1*na1[c]+1*pnto_R[c]'
				'1*h2o[c]+1*atp[c]+1*cholcoa[c]'	'1*na1[e]+1*cys_L[e]'	'1*so3[c]+1*succ[m]'	'1*na1[c]+1*thr_L[c]'
				'1*h2o[c]+1*atp[c]+1*ddca[c]'	'1*na1[e]+1*cys_L[e]+1*met_L[c]'	'1*so3[m]+1*HC00319[c]'	'1*na1[e]+1*inost[e]'
				'1*h2o[c]+1*atp[c]+1*dgchol[c]'	'1*na1[e]+1*cys_L[e]+1*val_L[c]'	'1*so3[m]+1*succ[c]'	'1*na1[e]+1*pnto_R[e]'
				'1*h2o[c]+1*atp[c]+1*gchola[c]'	'1*na1[e]+1*duri[e]'	'1*so4[c]+1*HC00319[m]'	'1*na1[e]+1*thr_L[e]'
				'1*h2o[c]+1*atp[c]+1*na1[c]+1*k[e]'	'1*na1[e]+1*gln_L[c]+1*met_L[e]'	'1*so4[c]+1*succ[m]'	'1*nac[e]'
				'1*h2o[c]+1*atp[c]+1*pchol_hs[c]'	'1*na1[e]+1*gln_L[e]+1*gly[c]'	'1*so4[m]+1*HC00319[c]'	'1*nad[c]'
				'1*h2o[c]+1*atp[c]+1*ppcoa[c]'	'1*na1[e]+1*gly[c]+1*leu_L[e]'	'1*spc_hs[e]'	'1*nad[c]+1*guln[c]'
				'1*h2o[c]+1*atp[c]+1*strdnc[c]'	'1*na1[e]+1*gly[c]+1*met_L[e]'	'1*spmd[e]'	'1*nad[c]+1*lald_D[c]+1*gthrd[c]'
				'1*h2o[c]+1*atp[c]+1*tdchola[c]'	'1*na1[e]+1*gly[e]+1*his_L[c]'	'1*strdnc[l]'	'1*nad[c]+1*xoltetrol[c]'
				'1*h2o[c]+1*atp[c]+1*thm[c]'	'1*na1[e]+1*gly[e]+1*trp_L[c]'	'1*succ[c]'	'1*nad[x]'
				'1*h2o[c]+1*atp[c]+1*ttdca[c]'	'1*na1[e]+1*hdca[e]'	'1*succ[c]+1*so4[m]'	'1*nad[x]+1*coa[x]+1*o2[x]+1*h2o[x]+1*arachcoa[x]'
				'1*h2o[c]+1*atp[c]+2*na1[e]+1*ascb_L[e]'	'1*na1[e]+1*ile_L[e]+1*his_L[c]'	'1*succ[x]'	'1*nad[x]+1*coa[x]+1*o2[x]+1*h2o[x]+1*stcoa[x]'
				'1*h2o[c]+1*co2[c]'	'1*na1[e]+1*ile_L[e]+1*phe_L[c]'	'1*tag_hs[c]'	'1*nad[x]+1*glyc3p[x]'
				'1*h2o[c]+1*cyst_L[c]'	'1*na1[e]+1*ile_L[e]+1*trp_L[c]'	'1*tag_hs[e]'	'1*nadp[c]+1*retinol_cis_11[c]'
				'1*h2o[c]+1*dhbpt[c]'	'1*na1[e]+1*lys_L[c]+1*met_L[e]'	'1*tchola[c]'	'1*nadp[c]+1*sphgn[c]'
				'1*h2o[c]+1*dutp[c]'	'1*na1[e]+1*met_L[c]+1*phe_L[e]'	'1*tchola[e]'	'1*nadp[m]+1*HC01409[m]'
				'1*h2o[c]+1*f26bp[c]'	'1*na1[e]+1*met_L[e]'	'1*thbpt4acam[c]'	'1*nadp[m]+1*icit[m]'
				'1*h2o[c]+1*nad[c]+1*3mldz[c]'	'1*na1[e]+1*orn[c]+1*cys_L[e]'	'1*thf[c]'	'1*nadp[r]+1*guln[r]'
				'1*h2o[c]+1*nad[c]+1*5hoxindact[c]'	'1*na1[e]+1*pro_L[e]'	'1*thf[e]'	'1*nadp[r]+1*zymstnl[r]'
				'1*h2o[c]+1*nad[c]+1*CE4872[c]'	'1*na1[e]+1*pro_L[e]+1*val_L[c]'	'1*thf[m]'	'1*nadph[c]'
				'1*h2o[c]+1*nad[c]+1*HC01522[c]'	'1*na1[e]+1*ser_L[c]+1*leu_L[e]'	'1*thf[m]+1*ser_L[m]'	'1*nadph[r]'
				'1*h2o[c]+1*nad[c]+1*pacald[c]'	'1*na1[e]+1*ser_L[c]+1*thr_L[e]'	'1*thymd[e]'	'1*ncam[e]'
				'1*h2o[c]+1*nad[c]+1*xan[c]'	'1*na1[e]+1*ser_L[e]+1*pro_L[c]'	'1*trp_L[e]+1*hom_L[c]'	'1*nh4[c]+1*pyr[c]'
				'1*h2o[c]+1*nadp[c]+1*retinal[c]'	'1*na1[e]+1*thr_L[e]+1*his_L[c]'	'1*ttdca[c]'	'1*no[c]'
				'1*h2o[c]+1*o2[c]+1*mhista[c]'	'1*na1[e]+1*thr_L[e]+1*met_L[c]'	'1*ttdca[e]'	'1*no[e]'
				'1*h2o[c]+1*o2[c]+1*peamn[c]'	'1*na1[e]+1*trp_L[e]'	'1*udpg[c]+1*ump[r]'	'1*o2[c]+1*h[c]+1*25hvitd3[c]+1*nadph[c]'
				'1*h2o[c]+1*o2[c]+1*spmd[c]'	'1*na1[e]+1*tyr_L[e]+1*ile_L[c]'	'1*udpg[r]'	'1*o2[c]+2*retn[c]'
				'1*h2o[c]+1*pail3p_hs[c]'	'1*na1[e]+1*val_L[e]+1*pro_L[c]'	'1*ump[c]'	'1*o2[m]+1*h2o2[m]'
				'1*h2o[c]+1*ppcoa[c]+1*oaa[c]'	'1*nad[c]+1*12ppd_R[c]'	'1*ump[c]+1*udpg[r]'	'1*o2s[m]'
				'1*h2o[c]+1*prpp[c]+1*gln_L[c]'	'1*nad[c]+1*lac_L[c]'	'1*ump[r]'	'1*ocdcea[r]'
				'1*h2o[c]+1*thf[e]'	'1*nad[c]+1*sbt_D[c]'	'1*utp[c]+1*ump[c]'	'1*pail4p_hs[c]'
				'1*h2o[c]+1*thmmp[e]'	'1*nad[c]+1*thf[c]'	'1*utp[n]+1*dcyt[n]'	'1*pail4p_hs[n]'
				'1*h2o[c]+2*atp[c]+1*hco3[c]+1*gln_L[c]'	'1*nad[m]+1*gly[m]+1*thf[m]'	'1*vacc[e]'	'1*pchol_hs[c]+1*crm_hs[c]'
				'1*h2o[e]+1*fad[e]'	'1*nad[x]+1*coa[x]+1*ddcacoa[x]+1*o2[x]+1*h2o[x]'	'1*vitd3[e]'	'1*pd3[c]'
				'1*h2o[e]+1*tag_hs[e]'	'1*nad[x]+1*coa[x]+1*tdcoa[x]+1*o2[x]+1*h2o[x]'	'1*vitd3[m]'	'1*pe_hs[c]'
				'1*h2o[e]+1*thf[c]'	'1*nadh[r]'	'1*xol7aone[c]'	'1*pglyc_hs[c]'
				'1*h2o[e]+1*thmmp[c]'	'1*nadp[c]+1*arachcoa[c]'	'1*xol7aone[r]'	'1*phe_L[e]+1*hom_L[c]'
				'1*h2o[l]+1*digalside_hs[l]'	'1*nadp[c]+1*glyc_R[c]'	'1*xoldiolone[c]'	'1*phe_L[e]+1*trp_L[c]'
				'1*h2o[m]+1*HC01410[m]'	'1*nadp[c]+1*mal_L[c]'	'1*xoldiolone[r]'	'1*phytcoa[c]'
				'1*h2o[m]+1*accoa[m]+1*aacoa[m]'	'1*nadp[c]+1*sbt_D[c]'	'1*xolest2_hs[c]'	'1*phytcoa[x]'
				'1*h2o[m]+1*coa[m]+1*nad[m]+1*2ddecdicoa[m]'	'1*nadp[c]+1*thbpt[c]'	'1*xu5p_D[c]+1*e4p[c]'	'1*pi[c]+1*3pg[c]'
				'1*h2o[m]+1*coa[m]+1*nad[m]+1*fad[m]+1*dcacoa[m]'	'1*nadp[m]+1*h[c]+1*nadh[m]'	'2*13_cis_oretn[c]'	'1*pi[c]+1*HC00319[m]'
				'1*h2o[m]+1*coa[m]+1*nad[m]+1*fad[m]+1*hexddcoa[m]'	'1*nadp[m]+1*xoltetrol[m]'	'2*accoa[c]'	'1*pi[c]+1*adn[c]'
				'1*h2o[m]+1*coa[m]+1*nad[m]+1*fad[m]+1*lnlccoa[m]'	'1*nadph[m]+1*o2[m]+1*thcholst[m]'	'2*h2o[c]+1*gthox[c]'	'1*pi[c]+1*atp[m]'
				'1*h2o[m]+1*coa[m]+1*nad[m]+1*fad[m]+1*tetdecdicoa[m]'	'1*nh4[c]+1*f6p[c]'	'2*h[c]+1*6hoxmelatn[c]'	'1*pi[c]+1*pglyc_hs[c]'
				'1*h2o[m]+1*nad[m]+1*4hglusa[m]'	'1*nh4[c]+1*pyr[c]'	'2*h[c]+2*nadph[c]+1*hmgcoa[c]'	'1*pi[m]+1*HC00319[c]'
				'1*h2o[m]+1*nad[m]+1*acald[m]'	'1*o2[c]+1*h2o2[c]'	'2*h[m]+1*nadh[m]+1*succ[m]'	'1*pi[n]+1*pail34p_hs[n]'
				'1*h2o[m]+1*nad[m]+1*sucsal[m]'	'1*o2[c]+1*h[c]+1*nadh[c]+1*vacccoa[c]'	'2*na1[c]+1*dgchol[c]'	'1*pi[n]+1*pail3p_hs[n]'
				'1*h2o[m]+1*nadp[m]+1*4abutn[m]'	'1*o2[c]+1*h[c]+1*nadph[c]+1*melatn[c]'	'2*na1[e]+1*dgchol[e]'	'1*pi[x]'
				'1*h2o[m]+1*nadp[m]+1*glu_L[m]'	'1*o2[m]+2*h2o[m]'	'2*nadp[c]+1*coa[c]+1*mev_R[c]'	'1*pmtcoa[c]'
				'1*h2o[m]+1*nadp[m]+1*sucsal[m]'	'1*o2[r]+1*h[r]+1*nadph[r]+1*xol27oh[r]'	'2*ru5p_D[c]'	'1*pmtcoa[x]'
				'1*h2o[m]+1*pail45p_hs[m]'	'1*o2s[e]'	'2*udp[c]'	'1*ppcoa[c]+1*crn[c]'
				'1*h2o[r]'	'1*occoa[x]'	'2*xu5p_D[c]'	'1*ppcoa[m]'
				'1*h2o[r]+1*C05957[r]'	'1*ocdcea[c]'	'3*ahcys[r]+3*h[r]+1*pchol_hs[r]'	'1*ppcoa[m]+1*crn[m]'
				'1*h2o[r]+1*CE2053[r]'	'1*orn[c]+1*met_L[e]'	'3*amet[r]+1*pe_hs[r]'	'1*ppi[c]+1*camp[c]'
				'1*h2o[r]+1*CE4876[r]'	'1*oxa[c]+2*so4[e]'	'3*hco3[c]+1*na1[c]'	'1*ppi[c]+1*cdpchol[c]'
				'1*h2o[r]+1*atp[r]+1*chsterol[r]'	'1*oxa[e]+2*so4[c]'	'3*hco3[e]+1*na1[e]'	'1*ppi[c]+1*cdpdag_hs[c]'
				'1*h2o[r]+1*g6p[r]'	'1*pchol_hs[c]+1*crm_hs[c]'	'4*glu_L[e]+1*thf[e]'	'1*ppi[c]+1*nmn[c]'
				'1*h2o[r]+1*glac[r]'	'1*pchol_hs[c]+1*retinol_9_cis[c]'	'4*h2o[e]+1*5thf[e]'	'1*ppi[e]+1*dpcoa[e]'
				'1*h2o[r]+1*nadp[r]+1*CE2056[r]'	'1*phyQ[c]'	'5*h[m]+1*q10[m]+1*1pyr5c[m]'	'1*pristcoa[c]'
				'1*h2o[x]+1*arachdcoa[x]'	'1*phyQ[e]'		'1*pristcoa[x]'
				'1*h2o[x]+1*atp[x]+1*tchola[x]'	'1*pi[c]+1*duri[c]'		'1*prostgd2[c]'
				'1*h2o[x]+1*atp[x]+1*tdchola[x]'	'1*pi[c]+1*f6p[c]'		'1*prostgd2[e]'
				'1*h2o[x]+1*phytcoa[x]'	'1*pi[c]+1*gdpmann[c]'		'1*prostgd2[r]'
				'1*h[c]+1*23dpg[c]'	'1*pi[c]+1*mal_L[m]'		'1*ptrc[c]'
				'1*h[c]+1*2mcit[c]+1*coa[c]'	'1*pi[c]+1*nad[c]+1*g3p[c]'		'1*pydam[e]'
				'1*h[c]+1*HC00342[c]+1*oxa[m]'	'1*pi[c]+1*pail45p_hs[c]'		'1*pydx[e]'
				'1*h[c]+1*Rtotal2[c]+1*retinol_cis_11[c]'	'1*pi[c]+1*sphgn[c]'		'1*pydxn[e]'
				'1*h[c]+1*ahcys[c]+1*mhista[c]'	'1*pi[g]'		'1*pyr[c]+1*acac[m]'
				'1*h[c]+1*ala_L[c]+1*anth[c]'	'1*pi[m]+1*mal_L[c]'		'1*pyr[m]+1*acac[c]'
				'1*h[c]+1*amp[c]+1*ppi[c]+1*4ppcys[c]'	'1*ppi[c]+1*camp[c]'		'1*retinal[r]'
				'1*h[c]+1*arg_L[c]+1*orn[m]'	'1*ppi[c]+1*cdpchol[c]'		'1*retinal_11_cis[c]'
				'1*h[c]+1*arg_L[m]+1*his_L[c]'	'1*ppi[c]+1*gmp[c]'		'1*retinal_cis_13[r]'
				'1*h[c]+1*ascb_L[c]+1*gthox[c]'	'1*ppi[c]+1*imp[c]'		'1*retinal_cis_9[c]'
				'1*h[c]+1*cit[c]'	'1*ppi[m]'		'1*retinol[c]'
				'1*h[c]+1*cmp[c]+1*pail_hs[c]'	'1*ppi[r]+1*HC01118[r]'		'1*retinol[e]'
				'1*h[c]+1*coa[c]+1*CE2088[c]'	'1*pre_prot[r]'		'1*retinol_9_cis[e]'
				'1*h[c]+1*dadp[c]+1*g6p[c]'	'1*pro_L[e]+1*val_L[c]'		'1*retinol_cis_11[e]'
				'1*h[c]+1*dag_hs[c]+1*mi14p[c]'	'1*prpp[c]+1*gua[c]'		'1*retn[c]'
				'1*h[c]+1*fadh2[c]+1*1pyr5c[c]'	'1*prpp[c]+1*hxan[c]'		'1*retn[e]'
				'1*h[c]+1*for[c]+1*Lkynr[c]'	'1*pyr[c]+1*nadph[c]+1*co2[c]'		'1*ribflv[c]'
				'1*h[c]+1*glu_L[c]'	'1*q10[m]+1*HC01409[m]'		'1*ribflv[e]'
				'1*h[c]+1*hco3[c]'	'1*q10h2[m]+1*HC01410[m]'		'1*ser_L[c]+1*ile_L[e]'
				'1*h[c]+1*his_L[m]'	'1*retn[r]'		'1*ser_L[c]+1*phe_L[e]'
				'1*h[c]+1*nadh[c]+1*CE5586[c]'	'1*ser_L[c]+1*his_L[e]'		'1*ser_L[c]+1*thr_L[e]'
				'1*h[c]+1*nadh[c]+1*Sfglutth[c]'	'1*ser_L[e]+1*his_L[c]'		'1*ser_L[e]+1*ile_L[c]'
				'1*h[c]+1*nadh[c]+1*dhbpt[c]'	'1*so3[c]+1*fum[m]'		'1*ser_L[e]+1*phe_L[c]'
				'1*h[c]+1*nadh[c]+1*lald_L[c]'	'1*so3[m]+1*fum[c]'		'1*ser_L[e]+1*thr_L[c]'
				'1*h[c]+1*nadh[c]+1*mercplaccys[c]'	'1*sphs1p[c]'		'1*ser_L[m]'
				'1*h[c]+1*nadh[c]+1*mercppyr[c]'	'1*thr_L[c]+1*citr_L[e]'		'1*so3[c]+1*succ[m]'
				'1*h[c]+1*nadh[c]+1*q10[c]'	'1*thr_L[c]+1*hom_L[e]'		'1*so3[m]+1*succ[c]'
				'1*h[c]+1*nadh[c]+1*urate[c]'	'1*thr_L[e]+1*citr_L[c]'		'1*sphgn[c]+1*Rtotalcoa[c]'
				'1*h[c]+1*nadh[c]+1*xol7ah[c]'	'1*thr_L[e]+1*hom_L[c]'		'1*spmd[c]'
				'1*h[c]+1*nadph[c]+1*acetol[c]'	'1*udp[c]+1*dgdp[c]'		'1*spmd[e]'
				'1*h[c]+1*nadph[c]+1*od2coa[c]'	'1*udp[g]+1*h2o[g]'		'1*strdnc[c]'
				'1*h[c]+1*nadph[c]+1*ura[c]'	'1*udpacgal[g]+1*Tn_antigen[g]'		'1*strdnc[r]'
				'1*h[c]+1*nadph[c]+1*xol7aone[c]'	'1*udpgal[g]+1*galside_hs[g]'		'1*succ[c]+1*HC00342[m]'
				'1*h[c]+1*orn[c]+1*his_L[m]'	'1*udpgal[g]+1*glc_D[g]'		'1*succ[m]+1*HC00342[c]'
				'1*h[c]+1*pep[c]+1*cdp[c]'	'1*udpglcur[c]'		'1*tag_hs[c]'
				'1*h[c]+1*phe_L[m]'	'1*udpglcur[r]'		'1*tag_hs[e]'
				'1*h[c]+1*ppi[c]+1*dump[c]'	'1*val_L[e]+1*leu_L[c]'		'1*tchola[c]'
				'1*h[c]+1*thf[c]+1*fgam[c]'	'1*val_L[e]+1*pro_L[c]'		'1*tchola[e]'
				'1*h[c]+1*udp[c]+1*digalside_hs[c]'	'1*vitd3[c]'		'1*tchola[x]'
				'1*h[e]'	'2*adp[c]'		'1*tdchola[x]'
				'1*h[e]+1*cit[e]'	'2*frdp[r]'		'1*thbpt4acam[c]'
				'1*h[e]+1*dag_hs[e]+1*Rtotal3[e]'	'2*gal[l]+1*ksi_deg6[l]'		'1*thf[c]+1*ser_L[c]'
				'1*h[m]+1*3mop[m]+1*lpam[m]'	'2*h2o2[c]+1*dhdascb[c]'		'1*thr_L[c]+1*met_L[e]'
				'1*h[m]+1*adp[m]+1*glyc3p[m]'	'2*h2o2[m]'		'1*thr_L[e]+1*met_L[c]'
				'1*h[m]+1*adp[m]+1*pail45p_hs[m]'	'2*h2o[c]+1*thmpp[m]'		'1*thymd[e]'
				'1*h[m]+1*adp[m]+1*pi[m]+1*oaa[m]'	'2*h2o[l]+1*ha_pre1[l]'		'1*trp_L[e]+1*ile_L[c]'
				'1*h[m]+1*arg_L[c]+1*his_L[m]'	'2*h2o[l]+1*ksi_deg5[l]'		'1*trp_L[e]+1*phe_L[c]'
				'1*h[m]+1*bhb[m]'	'2*h2o[m]+1*thmpp[c]'		'1*ttdca[c]'
				'1*h[m]+1*coa[m]+1*hmgcoa[m]'	'2*h[c]+1*cgly[c]'		'1*ttdca[e]'
				'1*h[m]+1*dgdp[m]+1*dump[m]'	'2*h[c]+1*nadh[c]+1*HC00460[c]'		'1*tyr_L[e]+1*hom_L[c]'
				'1*h[m]+1*glu_L[m]'	'2*h[c]+1*nadh[c]+1*ac[c]'		'1*tyr_L[e]+1*ile_L[c]'
				'1*h[m]+1*gly[m]+1*succoa[m]'	'2*h[c]+1*nadph[c]+1*34dhoxmand[c]'		'1*udp[c]+1*dgdp[c]'
				'1*h[m]+1*h2o[m]+1*1p3h5c[m]'	'2*h[c]+1*nadph[c]+1*34dhpha[c]'		'1*utp[n]+1*ump[n]'
				'1*h[m]+1*his_L[c]'	'2*h[c]+1*nadph[c]+1*3mox4hoxm[c]'		'1*val_L[e]'
				'1*h[m]+1*nadh[m]+1*3odcoa[m]'	'2*h[c]+1*nadph[c]+1*dhcholestanate[c]'		'1*vitd3[m]'
				'1*h[m]+1*nadh[m]+1*CE0693[m]'	'2*h[c]+1*nadph[c]+1*retn[c]'		'1*xol7aone[c]'
				'1*h[m]+1*nadh[m]+1*CE2422[m]'	'2*h[c]+2*o2s[c]'		'1*xol7aone[r]'
				'1*h[m]+1*nadh[m]+1*HC01408[m]'	'2*h[e]+1*cgly[e]'		'1*xoldiolone[c]'
				'1*h[m]+1*nadh[m]+1*aacoa[m]'	'2*h[g]+2*udp[g]+1*l2fn2m2masn[g]'		'1*xoldiolone[r]'
				'1*h[m]+1*nadh[m]+1*accoa[m]+1*dece4coa[m]'	'2*h[m]+1*nadh[m]+1*HC00900[m]'		'1*xolest2_hs[c]'
				'1*h[m]+1*nadh[m]+1*accoa[m]+1*fadh2[m]+1*3ddecdicoa[m]'	'2*h[m]+2*nadph[m]+1*xol7aone[m]'		'1*xolest2_hs[e]'
				'1*h[m]+1*nadh[m]+1*accoa[m]+1*fadh2[m]+1*hexddcoa[m]'	'2*na1[c]+1*5oxpro[c]'		'1*xu5p_D[c]'
				'1*h[m]+1*nadh[m]+1*accoa[m]+1*fadh2[m]+1*occoa[m]'	'2*na1[c]+1*cl[c]+1*phe_L[c]'		'1*zymstnl[r]'
				'1*h[m]+1*nadh[m]+1*accoa[m]+1*fadh2[m]+1*tetdecdicoa[m]'	'2*na1[c]+1*cl[c]+1*taur[c]'		'2*adp[m]'
				'1*h[m]+1*nadph[m]+1*CE2435[m]'	'2*na1[c]+1*thr_L[c]+1*cl[c]'		'2*h[c]+1*nadh[c]+1*lac_L[c]'
				'1*h[m]+1*nadph[m]+1*akg[m]+1*nh4[m]'	'2*na1[e]+1*5oxpro[e]'		'2*h[c]+1*nadph[c]+1*glyb[c]'
				'1*h[m]+1*nadph[m]+1*dc2coa[m]'	'2*na1[e]+1*cl[e]+1*phe_L[e]'		'2*h[c]+1*pyr[c]+1*nadph[c]'
				'1*h[m]+1*nadph[m]+1*dec24dicoa[m]'	'2*na1[e]+1*cl[e]+1*taur[e]'		'2*h[c]+2*nadph[c]+1*hmgcoa[c]'
				'1*h[m]+1*orn[c]+1*arg_L[m]'	'2*na1[e]+1*thr_L[e]+1*cl[e]'		'2*h[m]+1*nadph[m]+1*4abut[m]'
				'1*h[m]+1*orn[m]+1*his_L[c]'	'2*nadp[m]+1*xol7ah2[m]'		'2*h[m]+1*nadph[m]+1*succ[m]'
				'1*h[m]+1*oxa[c]+1*HC00342[m]'	'2*udpgal[g]+1*fn2m2masn[g]'		'2*h[m]+2*o2s[m]'
				'1*h[m]+1*phe_L[c]'	'3*g1p[c]+1*dxtrn[c]'		'2*h[n]+2*o2s[n]'
				'1*h[m]+1*phe_L[m]'	'3*h2o[c]+3*6pgl[c]'		'2*nadp[c]+1*coa[c]+1*mev_R[c]'
				'1*h[m]+1*pyr[m]+1*lpam[m]'	'3*h[c]+1*ascb_L[c]+2*o2s[c]'		'2*oretn[c]'
				'1*h[n]+1*adp[n]+1*CE5132[n]'	'3*h[c]+3*6pgc[c]'		'2*udp[n]'
				'1*h[r]+1*glcur[r]'	'3*h[c]+3*udp[c]+1*glygn1[c]'		'20.6508*adp[c]+20.6508*h[c]+20.6508*pi[c]'
				'1*h[r]+1*nadh[r]+1*xol7aone[r]'	'3*h[m]+1*h2o[m]+1*atp[m]'
				'1*h[r]+1*nadph[r]+1*HC01118[r]'	'3*hco3[c]+1*na1[c]'
				'1*h[r]+1*nadph[r]+1*andrstandn[r]'	'3*hco3[e]+1*na1[e]'
				'1*h[x]+1*adp[x]+1*pi[x]+1*tchola[e]'	'3*pi[c]+1*glygn2[c]'
				'1*h[x]+1*adp[x]+1*pi[x]+1*tdchola[e]'	'3*udpg[c]+1*ggn[c]'
				'1*h[x]+1*coa[x]+1*arachd[x]'	'4*h[c]+1*adp[m]+1*pi[m]'
				'1*h[x]+1*coa[x]+1*phyt[x]'	'5*h2o[m]+5*coa[m]+5*nad[m]+4*fad[m]+1*odecoa[m]'
				'1*h[x]+1*lac_L[x]'	'7*glc_D[c]+1*Tyr_ggn[c]'
				'1*h[x]+1*nadh[x]+1*3ohdcoa[x]'	'7*h2o[c]+1*glygn3[c]'
				'1*h[x]+1*nadh[x]+1*accoa[x]+1*tdcoa[x]+1*h2o2[x]'	'7*h2o[m]+7*coa[m]+7*nad[m]+7*fad[m]+1*pmtcoa[m]'
				'1*hco3[c]+1*bilirub[e]+1*gthrd[c]'	'7*h[m]+7*nadh[m]+8*accoa[m]+7*fadh2[m]'
				'1*hco3[c]+1*dheas[e]'	'8*h[c]+8*udp[c]+1*ggn[c]'
				'1*hco3[c]+1*estrones[e]'	'8*udpg[c]+1*Tyr_ggn[c]'
				'1*hco3[c]+1*gthrd[c]+1*leuktrA4[e]'	zero-complex
				'1*hco3[c]+1*gthrd[c]+1*leuktrD4[e]'
				'1*hco3[c]+1*prostgh2[e]'
				'1*hco3[c]+1*so4[e]'
				'1*hco3[c]+1*triodthy[e]'
				'1*hco3[e]+1*bilirub[c]+1*gthrd[e]'
				'1*hco3[e]+1*dheas[c]'
				'1*hco3[e]+1*estrones[c]'
				'1*hco3[e]+1*gthrd[e]+1*leuktrD4[c]'
				'1*hco3[e]+1*leuktrA4[c]+1*gthrd[e]'
				'1*hco3[e]+1*prostgh2[c]'
				'1*hco3[e]+1*so4[c]'
				'1*hco3[e]+1*triodthy[c]'
				'1*hdca[l]'
				'1*hdcea[c]'
				'1*hdcea[l]'
				'1*hdd2coa[x]+1*h2o[x]'
				'1*hmgcoa[x]'
				'1*hretn[n]'
				'1*icit[c]+1*akg[x]'
				'1*lac_D[e]'
				'1*lac_L[c]'
				'1*lac_L[x]'
				'1*leuktrB4[c]'
				'1*leuktrB4[e]'
				'1*lnlc[l]'
				'1*lnlccoa[c]'
				'1*lnlccoa[r]'
				'1*lnlnca[e]'
				'1*lnlnca[l]'
				'1*lnlncg[e]'
				'1*lys_L[e]'
				'1*mal_L[e]'
				'1*mercplaccys[c]'
				'1*met_L[c]'
				'1*mthgxl[c]'
				'1*na1[c]+1*ala_L[e]+1*cys_L[c]'
				'1*na1[c]+1*ascb_L[c]'
				'1*na1[c]+1*cys_L[e]+1*ser_L[c]'
				'1*na1[c]+1*duri[c]'
				'1*na1[c]+1*glu_L[c]'
				'1*na1[c]+1*gly[c]'
				'1*na1[c]+1*pnto_R[c]'
				'1*na1[c]+1*ser_L[c]+1*thr_L[e]'
				'1*na1[e]+1*akg[e]'
				'1*na1[e]+1*ala_L[c]+1*cys_L[e]'
				'1*na1[e]+1*ascb_L[e]'
				'1*na1[e]+1*cys_L[c]+1*ser_L[e]'
				'1*na1[e]+1*duri[e]'
				'1*na1[e]+1*glu_L[e]'
				'1*na1[e]+1*gly[e]'
				'1*na1[e]+1*pi[e]'
				'1*na1[e]+1*pnto_R[e]'
				'1*na1[e]+1*ser_L[e]+1*thr_L[c]'
				'1*nac[c]'
				'1*nac[e]'
				'1*nad[c]+1*12ppd_S[c]'
				'1*nad[c]+1*2obut[c]+1*coa[c]'
				'1*nad[c]+1*cys_L[c]+1*mercplac[c]'
				'1*nad[c]+1*dhf[c]'
				'1*nad[c]+1*lald_D[c]'
				'1*nad[c]+1*mercplac[c]'
				'1*nad[c]+1*pro_L[c]'
				'1*nad[c]+1*q10h2[c]'
				'1*nad[c]+1*spmd[c]'
				'1*nad[c]+1*thbpt[c]'
				'1*nad[c]+1*xol7ah2[c]'
				'1*nad[c]+2*glyc_S[c]'
				'1*nad[m]+1*3hbcoa[m]'
				'1*nad[m]+1*CE2418[m]'
				'1*nad[m]+1*CE2420[m]'
				'1*nad[m]+1*HC01403[m]'
				'1*nad[m]+1*HC01407[m]'
				'1*nad[m]+1*icit[m]'
				'1*nad[r]+1*xol27oh[r]'
				'1*nad[x]'
				'1*nad[x]+1*HC01397[x]'
				'1*nad[x]+1*coa[x]+1*pmtcoa[x]+1*o2[x]+1*h2o[x]'
				'1*nadh[c]+1*co2[c]+1*ppcoa[c]'
				'1*nadh[c]+1*fol[c]'
				'1*nadp[c]+1*12ppd_S[c]'
				'1*nadp[c]+1*56dura[c]'
				'1*nadp[c]+1*ascb_L[c]'
				'1*nadp[c]+1*stcoa[c]'
				'1*nadp[c]+1*xol7ah[c]'
				'1*nadp[m]+1*CE5121[m]'
				'1*nadp[m]+1*dcacoa[m]'
				'1*nadp[m]+1*dece3coa[m]'
				'1*nadp[m]+1*dhf[m]'
				'1*nadp[r]+1*ppi[r]+1*sql[r]'
				'1*nadp[x]'
				'1*nadph[c]+1*dhdascb[c]'
				'1*nadph[m]+1*fol[m]'
				'1*nadph[x]'
				'1*ncam[e]'
				'1*nh4[c]+1*akg[c]'
				'1*no[e]'
				'1*o2[c]+1*pdx5p[c]'
				'1*o2[c]+1*trp_L[c]'
				'1*o2[c]+2*13_cis_retn[c]'
				'1*o2[e]'
				'1*o2[m]+2*h2o[m]'
				'1*o2[n]'
				'1*o2[r]+1*h[r]+1*nadph[r]+1*C04853[r]'
				'1*o2[x]'
				'1*o2s[e]'
				'1*o2s[m]'
				'1*occoa[x]+1*crn[x]'
				'1*ocdcea[c]'
				'1*ocdcea[e]'
				'1*ocdcea[l]'
				'1*ocdececrn[c]'
				'1*ocdececrn[m]'
				'1*odecrn[c]'
				'1*odecrn[m]'
				'1*oretn[n]'
				'1*orn[e]'
				'1*orot[c]'
				'1*orot[e]'
				'1*pail45p_hs[c]'
				'1*pail45p_hs[n]'
				'1*pcrn[x]'
				'1*pd3[c]'
				'1*pe_hs[c]'
				'1*pe_hs[r]'
				'1*pep[c]+1*HC00342[m]'
				'1*pep[c]+1*cit[m]'
				'1*pep[m]+1*HC00342[c]'
				'1*pglyc_hs[e]'
				'1*phe_L[e]'
				'1*pheacgln[e]'
				'1*phytcoa[c]'
				'1*phytcoa[x]'
				'1*pi[c]'
				'1*pi[c]+1*acnam[c]'
				'1*pi[c]+1*acnamp[c]'
				'1*pi[c]+1*adn[c]'
				'1*pi[c]+1*inost[c]'
				'1*pi[m]+1*CE5101[m]'
				'1*pi[m]+1*gdp[m]+1*succoa[m]'
				'1*pmtcoa[x]+1*crn[x]'
				'1*ppa[c]+1*lac_L[e]'
				'1*ppa[e]+1*lac_L[c]'
				'1*ppcoa[c]'
				'1*ppcoa[m]+1*fad[m]'
				'1*ppi[n]'
				'1*ppi[r]+1*HC01118[r]'
				'1*ppi[x]'
				'1*pro_L[e]+1*trp_L[c]'
				'1*prostgd2[r]'
				'1*ps_hs[e]'
				'1*pydam[e]'
				'1*pydx[e]'
				'1*pydxn[e]'
				'1*pyr[c]+1*ac[e]'
				'1*pyr[c]+1*akg[e]'
				'1*pyr[c]+1*ctp[c]'
				'1*pyr[c]+1*gln_L[c]'
				'1*pyr[m]+1*3aib_D[m]'
				'1*pyr[m]+1*atp[m]+1*hco3[m]'
				'1*q10[m]+1*dcacoa[m]'
				'1*q10[m]+1*dhor_S[c]'
				'1*q10h2[m]+1*dc2coa[m]'
				'1*q10h2[m]+1*orot[c]'
				'1*r1p[c]'
				'1*r5p[r]'
				'1*retinal[c]'
				'1*retinal_cis_13[r]'
				'1*retinol_9_cis[c]'
				'1*retinol_9_cis[e]'
				'1*retinol_cis_11[e]'
				'1*retn[r]'
				'1*retn[r]+1*udpglcur[r]'
				'1*retnglc[r]'
				'1*sbt_D[c]'
				'1*sbt_D[e]'
				'1*ser_L[c]'
				'1*ser_L[c]+1*phe_L[e]'
				'1*ser_L[e]'
				'1*ser_L[e]+1*phe_L[c]'
				'1*ser_L[m]'
				'1*spc_hs[e]'
				'1*spmd[c]'
				'1*spmd[e]'
				'1*strdnc[c]'
				'1*strdnc[l]'
				'1*succ[c]+1*HC00342[m]'
				'1*succ[m]+1*HC00342[c]'
				'1*taur[c]'
				'1*taur[c]+1*cholcoa[c]'
				'1*tchola[e]'
				'1*thbpt4acam[n]'
				'1*thymd[e]'
				'1*trp_L[e]+1*pro_L[c]'
				'1*trp_L[e]+1*tyr_L[c]'
				'1*ttdca[c]'
				'1*ttdca[e]'
				'1*tyr_L[e]+1*trp_L[c]'
				'1*udp[c]+1*dcdp[c]'
				'1*udp[n]+1*adp[n]'
				'1*udp[r]+1*13_cis_retnglc[r]'
				'1*udp[r]+1*retnglc[r]'
				'1*udpg[c]'
				'1*udpgal[c]+1*g1p[c]'
				'1*udpgal[c]+1*galside_hs[c]'
				'1*vitd3[c]'
				'1*vitd3[e]'
				'1*whhdca[e]'
				'1*xan[c]+1*r1p[c]'
				'1*xoldiolone[c]'
				'1*xoldiolone[r]'
				'1*xu5p_D[c]+1*e4p[c]'
				'1*zymst[r]+1*fadh2[r]'
				'1.96*h2o[m]+ 4*h[c]+ 4*ficytC[m]+0.02*o2s[m]'
				'2*13_cis_oretn[c]'
				'2*accoa[m]'
				'2*adp[c]+2*h[c]+1*pi[c]+1*glu_L[c]+1*cbp[c]'
				'2*frdp[r]'
				'2*h2o2[c]+1*dhdascb[c]'
				'2*h2o2[m]'
				'2*h2o[c]+2*nadp[c]+1*citr_L[c]+1*no[c]'
				'2*h2o[e]+1*atp[e]'
				'2*h[c]+1*nadh[c]+1*1pyr5c[c]'
				'2*h[c]+1*nadh[c]+1*3mlda[c]'
				'2*h[c]+1*nadh[c]+1*5hoxindoa[c]'
				'2*h[c]+1*nadh[c]+1*HC00460[c]'
				'2*h[c]+1*nadh[c]+1*pac[c]'
				'2*h[c]+1*nadh[c]+1*thcholstoic[c]'
				'2*h[c]+1*nadph[c]+1*retn[c]'
				'2*h[c]+2*nadph[c]+1*hmgcoa[c]'
				'2*h[e]+1*amp[e]+1*fmn[e]'
				'2*h[e]+1*amp[e]+2*pi[e]'
				'2*h[m]+1*nadh[m]+1*ac[m]'
				'2*h[m]+1*nadh[m]+1*e4hglu[m]'
				'2*h[m]+1*nadh[m]+1*succ[m]'
				'2*h[m]+1*nadph[m]+1*4abut[m]'
				'2*h[m]+1*nadph[m]+1*succ[m]'
				'2*h[m]+2*ficytC[m]+1*q10h2[m]'
				'2*h[x]+1*o2[x]+1*thcholoylcoa[x]+2*nadph[x]'
				'2*nadp[c]+1*coa[c]+1*mev_R[c]'
				'2*o2[c]+2*nadph[c]+1*arg_L[c]'
				'3*h[c]+1*ascb_L[c]+2*o2s[c]'
				'3*h[c]+1*nadh[c]+2*hpyr[c]'
				'4*h2o[m]+4*coa[m]+4*nad[m]+3*fad[m]+1*hdcoa[m]'
				'4*h[c]+1*q10[m]+2*focytC[m]'
				'4*h[x]+4*nadh[x]+4*accoa[x]+1*occoa[x]+4*h2o2[x]'
				'4*nad[x]+4*coa[x]+1*pmtcoa[x]+4*o2[x]+4*h2o[x]'
				'5*h2o[m]+5*coa[m]+5*nad[m]+4*fad[m]+1*odecoa[m]'
				'7.92*h[m]+ 1*o2[m]+ 4*focytC[m]'
				zero-complex
