# Supplementary material for: A constraint-based framework for exploring the impact of multireaction dependencies on metabolic functions
Source: NPJ Syst Biol Appl. 2025 Oct 23;11:118. doi: 10.1038/s41540-025-00608-9 (PMC12549881; doi:10.1038/s41540-025-00608-9)
Supplement: Supplementary file 5 — Supplementary_Table_S3 [file 41540_2025_608_MOESM5_ESM.xlsx]

## Sheet: A - complexes
Supplementary Table S4A. Candidate complexes whose balancing is lethal in cancerous tissue, but not in healthy tissue and whose concordance module does not include essential reactions in the cancer model. We suggest that, these complexes can be balanced by transporter engineering. Therefore, complexes that contain a metabolite already exchanged with the environment are excluded from the presented…
breast	gastric	kidney	blood	liver (HCC)	lung (SCC)	lung (AC)	ovarian	pancreas
'0.1*dolichyl phosphate(2-)+ 1*UDP-N-acetyl-alpha-D-glucosamine(2-)'		'0.1*Dolichyl phosphate D-mannose, human liver homolog+ 1*phosphoethanolaminyl-mannosyl-glucosylaminyl-acylphosphatidylinositol (H5)'	'1*ADP+1*3-Phospho-D-glyceroyl phosphate'	'1*3-Phospho-D-glyceroyl phosphate'	'0.1*Dolichyl phosphate D-mannose, human uterine homolog+ 1*glucosaminyl-acylphosphatidylinositol'	'1*cis-aconitate(3-)+1*oxalate(2-)'	'1*13-cis-retinoate'	'1*3-Phospho-D-glycerate'
'1*10-formyltetrahydrofolate-[Glu](5)'		'1*10-formyltetrahydrofolate-[Glu](6)'	'1*GTP+1*Reduced thioredoxin'	'1*2-Deoxy-D-ribose 1-phosphate'	'0.1*dolichyl phosphate(2-)+ 1*UDP-N-acetyl-alpha-D-glucosamine(2-)'	'1*arachidonate'	'1*quinonoid dihydrobiopterin'	'1*trans,cis-Lauro-2,6-dienoyl-CoA'
'1*ADP+1*dUTP'		'1*ADP+1*dGDP'		'1*2-methylcrotonoyl-CoA(4-)+1*Ubiquinol-10'	'1*10-formyltetrahydrofolate-[Glu](6)'	'1*arachidonate+1*(R)-carnitine'	'1*ADP+1*dCDP'	'1*N-acetyl-D-glucosamine 6-phosphate(2-)'
'1*CDP(3-)+1*dADP(3-)'		'1*arachidonate+1*(R)-carnitine'		'1*2-methylbutanoyl-CoA(4-)+1*ubiquinone-10'	'1*N-[(R)-pantothenoyl]-L-cysteinate'	'1*CTP+1*Reduced thioredoxin'	'1*ADP+1*ITP(3-)'	'1*ADP(3-)+1*dITP(4-)'
'1*CTP+1*Reduced thioredoxin'		'1*L-ascorbate'		'1*3-Phospho-D-glycerate'	'1*N-[(R)-pantothenoyl]-L-cysteinate'	'1*dADP(3-)+1*UDP(3-)'	'1*ADP(3-)+1*GTP(4-)'	'1*Coenzyme A+1*L-palmitoylcarnitine'
'1*dADP(3-)+1*dGDP(2-)'		'1*L-ascorbate'		'1*20-dihydroxyleukotriene B4'	'1*(S)-3-Hydroxydodecanoyl-CoA'	'1*dGDP(2-)+1*UDP(3-)'	'1*ADP(3-)+1*ITP(3-)'	'1*L-Carnitine'
'1*dTDP+1*dUDP(3-)'		'1*L-Carnitine+1*O-acetylcarnitine'		'1*trans-2-cis,cis-5,8-tetradecatrienoyl-CoA'	'1*ADP+1*dADP'	'1*Deoxyguanosine'	'1*2-Oxoglutarate+1*cis-aconitate(3-)'	'1*CTP+1*Reduced thioredoxin'
'1*dTDP+1*dUDP'		'1*dADP+1*CDP'		'1*Acetyl-CoA+1*L-Carnitine'	'1*ADP+1*dUTP'	'1*Dihydroxyacetone phosphate'	'1*2-Oxoglutarate+1*Isocitrate'	'1*Cytidine+1*dUTP'
'1*FADH2(2-)'		'1*dADP+1*dTDP'		'1*O-acetylcarnitine'	'1*2-Oxoglutarate+1*cis-aconitate(3-)'	'1*GDP+1*GTP'	'1*2-Oxoglutarate+1*cis-aconitate(3-)'	'1*dIDP'
'1*Sodium+1*potassium+2*Chloride'		'1*dADP(3-)+1*dTDP'		'1*ADP'	'1*2-Oxoglutarate+1*cis-aconitate(3-)'	'1*D-glucuronate'	'1*2-Oxoglutarate+1*Isocitrate'	'1*dIDP'
'1*Sodium+1*potassium+2*Chloride'		'1*chenodeoxycholoyl coenzyme a'		'1*ADP+1*3-Phospho-D-glyceroyl phosphate'	'1*S-Adenosyl-L-methionine'	'1*Glycerol 3-phosphate'	'1*arachidonate'	'1*dITP(4-)'
'1*Nicotinamide adenine dinucleotide+1*FADH2(2-)'		'1*chenodeoxycholoyl coenzyme a'		'1*ADP+1*CDP'	'1*CDP+1*dCDP'	'1*GTP+1*GDP'	'1*L-ascorbate'	'1*dITP(4-)'
'1*Nicotinamide adenine dinucleotide+1*L-gulonate'		'1*3-decenoylcoa'		'1*ADP+1*GDP'	'1*L-Carnitine+1*propionyl-carnitine'	'1*GTP+1*Reduced thioredoxin'	'1*CDP+1*dGDP'	'1*dihomo-gamma-linolenic acid (n-6)'
'1*Nicotinamide adenine dinucleotide phosphate'		'1*dGDP(2-)+1*dUTP'		'1*ADP+1*GTP'	'1*dADP+1*dCDP'	'1*Hexadecenoate (n-C16:1)'	'1*CDP(3-)+1*dADP(3-)'	'1*D-Fructose 6-phosphate'
'1*Nicotinamide adenine dinucleotide phosphate - reduced'		'1*4,8-dimethylnonanoyl carnitine'		'1*ADP+1*GTP'	'1*dADP(3-)+1*dGDP(2-)'	'1*Hypoxanthine+1*alpha-D-Ribose 1-phosphate'	'1*Coenzyme A'	'1*Flavin adenine dinucleotide reduced+1*2-Methylprop-2-enoyl-CoA'
'1*propionyl-carnitine'		'1*Fumarate+1*sulfate'		'1*ADP(3-)+1*GTP(4-)'	'1*dADP(3-)+1*dUTP'	'1*Isocitrate+1*cis-aconitate(3-)'	'1*L-Carnitine+1*linoleate'	'1*glycocholate'
'1*Propanoyl-CoA'		'1*Fumarate+1*sulfate'		'1*ADP(3-)'	'1*dCDP+1*dUDP(3-)'	'1*Isocitrate+1*oxalate(2-)'	'1*(R)-carnitine+1*linoleate'	'1*glycocholate'
'1*ubiquinone-10+1*Decanoyl-CoA (n-C10:0CoA)'		'1*Glyceraldehyde 3-phosphate'		'1*arachidonate'	'1*dCDP(3-)+1*dUDP'	'1*Isocitrate'	'1*CTP(4-)+1*UMP(2-)'	'1*Glycerol 3-phosphate'
'1*D-xylulose 5-phosphate(2-)'		'1*L-Glutamate 5-semialdehyde'		'1*bis(beta-glucosyluronate)bilirubin'	'1*3alpha,7alpha-Dihydroxy-5beta-cholestanate'	'1*Isocitrate+1*cis-aconitate(3-)'	'1*2-deoxyadenosine'	'1*Guanine+1*alpha-D-Ribose 1-phosphate'
		'1*Glycerol 3-phosphate'		'1*bis(beta-glucosyluronate)bilirubin'	'1*3alpha,7alpha-Dihydroxy-5beta-cholestanate'	'1*Isocitrate+1*oxalate(2-)'	'1*dCMP(2-)+1*UTP(4-)'	'1*lignocerate'
		'1*GMP'		'1*bilirubin(2-)'	'1*Deoxyinosine'	'1*potassium'	'1*dTMP'	'1*lignocerate'
		'1*Hydroxymethylglutaryl-CoA'		'1*CDP+1*dCDP'	'1*Deoxyinosine'	'1*Leukotriene D4'	'1*D-Glucose 6-phosphate'	'1*alpha-linolenate'
		'1*Sodium+1*adrenic acid'		'1*CDP(3-)+1*dGDP(2-)'	'1*4,8-dimethylnonanoyl carnitine'	'1*Leukotriene D4'	'1*L-gulonate'	'1*Nicotinamide adenine dinucleotide+1*(R)-lactaldehyde'
		'1*Sodium+1*adrenic acid'		'1*CDP(3-)+1*GDP(3-)'	'1*dTDP+1*dUDP(3-)'	'1*leukotriene F4'	'1*leukotriene C4(2-)'	'1*Nicotinamide adenine dinucleotide+1*xylitol'
		'1*Sodium+1*Chloride+1*Taurine'		'1*CMP(2-)+1*GTP(4-)'	'1*dTDP+1*dUDP'	'1*leukotriene F4'	'1*Leukotriene D4'	'1*Nicotinamide adenine dinucleotide+1*Isocitrate'
		'1*Sodium+1*taurocholic acid'		'1*Coenzyme A'	'1*Flavin adenine dinucleotide reduced+1*Fumarate'	'1*Nicotinamide adenine dinucleotide+1*D-glucitol'	'1*Leukotriene D4'	'1*Nicotinamide adenine dinucleotide'
		'1*Nicotinamide adenine dinucleotide+1*FADH2(2-)'		'1*Coenzyme A+1*taurocholic acid'	'1*D-Glucose 1-phosphate'	'1*Nicotinamide adenine dinucleotide phosphate+1*L-gulonate'	'1*leukotriene E4(1-)'	'1*Nicotinamide adenine dinucleotide phosphate+1*Isocitrate'
		'1*Nicotinamide adenine dinucleotide+1*(R)-lactaldehyde'		'1*Coenzyme A+1*GTP+1*Succinate'	'1*GDP-alpha-D-mannose(2-)'	'1*oxalate(2-)+1*cis-aconitate(3-)'	'1*leukotriene F4'	'1*Norepinephrine'
		'1*Nicotinamide adenine dinucleotide phosphate+1*trans-4-hydroxy-L-proline'		'1*Coenzyme A'	'1*D-Mannose+1*ITP(3-)'	'1*sulfate+1*Malonate'	'1*5alpha-cholest-7-en-3beta-ol'	'1*Norepinephrine'
		'1*Nicotinamide adenine dinucleotide phosphate'		'1*Coenzyme A+1*O-acetylcarnitine'	'1*Nicotinamide adenine dinucleotide+1*D-glucitol'	'1*sulfate+1*Succinate'	'1*Nicotinamide adenine dinucleotide'	'1*Octanoyl-CoA (n-C8:0CoA)'
		'1*1-phosphatidyl-1D-myo-inositol 4-phosphate(3-)'		'1*L-Carnitine+1*O-acetylcarnitine'	'1*Octanoyl-CoA (n-C8:0CoA)'	'1*taurocholic acid'	'1*Nicotinamide adenine dinucleotide+1*L-gulonate'	'1*1-phosphatidyl-1D-myo-inositol 4-phosphate(3-)'
		'1*1-phosphatidyl-1D-myo-inositol 4-phosphate(3-)'		'1*L-Carnitine+1*Octadecenoyl-CoA (n-C18:1CoA)'	'1*ubiquinone-10+1*Hexanoyl-CoA'	'1*UMP'	'1*Nicotinamide adenine dinucleotide'	'1*1-phosphatidyl-1D-myo-inositol 4-phosphate(3-)'
		'1*L-palmitoylcarnitine+1*(R)-carnitine'		'1*L-Carnitine+1*propionyl-carnitine'	'1*Sulfite+1*Fumarate'	'1*UTP+1*UMP'	'1*Nicotinamide adenine dinucleotide phosphate+1*L-gulonate'	'1*pristanoyl coa'
		'1*ubiquinone-10+1*Hexanoyl-CoA'		'1*(R)-carnitine'	'1*hydrogensulfite+1*Fumarate'	'1*UTP(4-)+1*2''-deoxycytidine'	'1*Nicotinamide adenine dinucleotide phosphate+1*5alpha-cholest-8-en-3beta-ol'	'1*pristanoyl coa'
		'1*ubiquinone-10+1*Tetradecanoyl-CoA (n-C14:0CoA)'		'1*2-deoxyadenosine'	'1*UDP-N-acetyl-D-galactosamine(2-)+1*Tn antigen'	'2*Sodium+1*glycochenodeoxycholate'	'1*Nicotinamide adenine dinucleotide phosphate - reduced'	'1*alpha-D-Ribose 5-phosphate+1*D-xylulose 5-phosphate(2-)'
		'1*alpha-D-Ribose 1-phosphate'		'1*dCDP(3-)+1*ADP(3-)'	'1*UDP-D-galactose(2-)+1*D-galactosyl-N-acylsphingosine'	'2*UDP'	'1*1-phosphatidyl-1D-myo-inositol 4-phosphate(3-)'	'1*taurochenodeoxycholate'
		'1*alpha-D-Ribose 5-phosphate'		'1*glycochenodeoxycholate'	'1*UDP-D-glucuronate'		'1*1-phosphatidyl-1D-myo-inositol 4-phosphate(3-)'	'1*UDPglucose'
		'1*Sulfite+1*Malonate'		'1*dGDP+1*dCDP'	'1*UDP-D-glucuronate'		'1*Propanoyl-CoA+1*L-Carnitine'	'1*Xanthine+1*alpha-D-Ribose 1-phosphate'
		'1*hydrogensulfite+1*Malonate'		'1*dGMP'	'2*ADP'		'1*Propanoyl-CoA'	'1*zymosterol+1*FADH2(2-)'
		'1*taurochenodeoxycholate'		'1*Dihydroxyacetone phosphate'	'2*Farnesyl diphosphate'		'1*Riboflavin'	'2*Sodium+1*Taurine'
		'1*[(2R,3S,4R,5R)-5-(2,4-dioxo-1,2,3,4-tetrahydropyrimidin-1-yl)-3,4-dihydroxyoxolan-2-yl]methyl {[(3R,4S,5S,6R)-3,4,5-trihydroxy-6-(hydroxymethyl)oxan-2-yl phosphonato]oxy}phosphonate'		'1*dIDP'	'2*Sodium+1*Chloride+1*Taurine'		'1*Sulfite+1*Succinate'	'2*Sodium+1*Taurine'
		'1*Uracil+1*alpha-D-Ribose 1-phosphate'		'1*dIDP'			'1*hydrogensulfite+1*Succinate'
				'1*dihomo-gamma-linolenic acid (n-6)'			'1*stearidonic acid C18:4, n-3'
				'1*estradiol'			'1*Succinate+1*cis-aconitate(3-)'
				'1*FADH2(2-)'			'1*Succinate+1*cis-aconitate(3-)'
				'1*Flavin adenine dinucleotide reduced+1*trans-2-cis,cis-5,8-tetradecatrienoyl-CoA'			'1*taurocholic acid'
				'1*Flavin adenine dinucleotide reduced+1*ubiquinone-10'			'1*UDP+1*dGDP'
				'1*Glyceraldehyde 3-phosphate+1*D-Fructose 6-phosphate'			'1*UTP(4-)+1*UMP(2-)'
				'1*L-Glutamate 5-semialdehyde'			'1*D-xylulose 5-phosphate(2-)'
				'1*Glycerol 3-phosphate'			'2*ADP'
				'1*L-gulonate'			'2*UDP(3-)'
				'1*Hexadecenoate (n-C16:1)'
				'1*linoleic coenzyme A'
				'1*linoleic coenzyme A'
				'1*Sodium+1*L-ascorbate'
				'1*Sodium+1*L-ascorbate'
				'1*Nicotinamide adenine dinucleotide+1*2-Oxobutanoate+1*Coenzyme A'
				'1*Nicotinamide adenine dinucleotide+1*(R)-lactaldehyde'
				'1*Nicotinamide adenine dinucleotide+1*Isocitrate'
				'1*Nicotinamide adenine dinucleotide'
				'1*Nicotinamide adenine dinucleotide phosphate+1*Stearoyl-CoA (n-C18:0CoA)'
				'1*Nicotinamide adenine dinucleotide phosphate+1*Decanoyl-CoA (n-C10:0CoA)'
				'1*Nicotinamide adenine dinucleotide phosphate'
				'1*Nicotinamide adenine dinucleotide phosphate - reduced+1*dehydroascorbide(1-)'
				'1*Octanoyl-CoA (n-C8:0CoA)+1*L-Carnitine'
				'1*phosphatidylinositol 4,5-bisphosphate'
				'1*phosphatidylinositol 4,5-bisphosphate'
				'1*propionyl-carnitine'
				'1*Phosphoenolpyruvate+1*cis-aconitate(3-)'
				'1*Propanoyl-CoA'
				'1*ubiquinone-10+1*Decanoyl-CoA (n-C10:0CoA)'
				'1*alpha-D-Ribose 1-phosphate'
				'1*stearidonic acid C18:4, n-3'
				'1*Succinate+1*cis-aconitate(3-)'
				'1*Succinate+1*cis-aconitate(3-)'
				'1*Taurine'
				'1*taurocholic acid'
				'1*UDPglucose'
				'1*UDP-D-galactose(2-)+1*D-Glucose 1-phosphate'
				'1*Xanthine+1*alpha-D-Ribose 1-phosphate'
				'1*D-xylulose 5-phosphate(2-)+1*D-Erythrose 4-phosphate'
				'1*zymosterol+1*FADH2(2-)'
				'2*Acetyl-CoA'

## Sheet: B - metabolites
Supplementary Table S4B. Metabolites part of candidate complexes (see Table S4A) whose balancing is lethal in cancerous tissue, but not in healthy tissue and whose concordance module does not include essential reactions in the cancer model.
breast	gastric	kidney	blood	liver (HCC)	lung (SCC)	lung (AC)	ovarian	pancreas
'10-formyltetrahydrofolate-[Glu](5)'		'(R)-carnitine'	'3-Phospho-D-glyceroylphosphate'	'(R)-carnitine'	'(S)-3-Hydroxydodecanoyl-CoA'	(R)-carnitine'	(R)-carnitine'	'(R)-lactaldehyde'
'ADP'		'(R)-lactaldehyde'	'ADP'	'(R)-lactaldehyde'	'10-formyltetrahydrofolate-[Glu](6)'	'2''-deoxycytidine'	'1-phosphatidyl-1D-myo-inositol4-phosphate(3-)'	'1-phosphatidyl-1D-myo-inositol4-phosphate(3-)'
'CDP(3-)'		'1-phosphatidyl-1D-myo-inositol4-phosphate(3-)'	'GTP'	'2-Deoxy-D-ribose1-phosphate'	'2-Oxoglutarate'	'CTP'	'13-cis-retinoate'	'2-Methylprop-2-enoyl-CoA'
'CTP'		'10-formyltetrahydrofolate-[Glu](6)'	'Reducedthioredoxin'	'2-Oxobutanoate'	'3alpha,7alpha-Dihydroxy-5beta-cholestanate'	'D-glucitol'	'2-Oxoglutarate'	'3-Phospho-D-glycerate'
'Chloride'		'3-decenoylcoa'		'2-deoxyadenosine'	'4,8-dimethylnonanoylcarnitine'	'D-glucuronate'	'2-deoxyadenosine'	'ADP(3-)'
'D-xylulose5-phosphate(2-)'		'4,8-dimethylnonanoylcarnitine'		'2-methylbutanoyl-CoA(4-)'	'ADP'	'Deoxyguanosine'	'5alpha-cholest-7-en-3beta-ol'	'CTP'
'Decanoyl-CoA(n-C10:0CoA)'		'ADP'		'2-methylcrotonoyl-CoA(4-)'	'CDP'	'Dihydroxyacetonephosphate'	'5alpha-cholest-8-en-3beta-ol'	'CoenzymeA'
'FADH2(2-)'		'CDP'		'20-dihydroxyleukotrieneB4'	'Chloride'	'GDP'	'ADP'	'Cytidine'
'L-gulonate'		'Chloride'		'3-Phospho-D-glycerate'	'D-Glucose1-phosphate'	'GTP'	'ADP(3-)'	'D-Fructose6-phosphate'
'Nicotinamideadeninedinucleotide'		'DolichylphosphateD-mannose,humanliverhomolog'		'3-Phospho-D-glyceroylphosphate'	'D-Mannose'	'Glycerol3-phosphate'	'CDP'	'D-xylulose5-phosphate(2-)'
'Nicotinamideadeninedinucleotidephosphate'		'FADH2(2-)'		'ADP'	'D-galactosyl-N-acylsphingosine'	'Hexadecenoate(n-C16:1)'	'CDP(3-)'	'FADH2(2-)'
'Nicotinamideadeninedinucleotidephosphate-reduced'		'Fumarate'		'ADP(3-)'	'D-glucitol'	'Hypoxanthine'	'CTP(4-)'	'Flavinadeninedinucleotidereduced'
'Propanoyl-CoA'		'GMP'		'Acetyl-CoA'	'Deoxyinosine'	'Isocitrate'	'CoenzymeA'	'Glycerol3-phosphate'
'Reducedthioredoxin'		'Glyceraldehyde3-phosphate'		'CDP'	'DolichylphosphateD-mannose,humanuterinehomolog'	'L-gulonate'	'D-Glucose6-phosphate'	'Guanine'
'Sodium'		'Glycerol3-phosphate'		'CDP(3-)'	'Farnesyldiphosphate'	'LeukotrieneD4'	'D-xylulose5-phosphate(2-)'	'Isocitrate'
'UDP-N-acetyl-alpha-D-glucosamine(2-)'		'Hexanoyl-CoA'		'CMP(2-)'	'Flavinadeninedinucleotidereduced'	'Malonate'	'GTP(4-)'	'L-Carnitine'
'dADP(3-)'		'Hydroxymethylglutaryl-CoA'		'CoenzymeA'	'Fumarate'	'Nicotinamideadeninedinucleotide'	'ITP(3-)'	'L-palmitoylcarnitine'
'dGDP(2-)'		'L-Carnitine'		'D-Erythrose4-phosphate'	'GDP-alpha-D-mannose(2-)'	'Nicotinamideadeninedinucleotidephosphate'	'Isocitrate'	'N-acetyl-D-glucosamine6-phosphate(2-)'
'dTDP'		'L-Glutamate5-semialdehyde'		'D-Fructose6-phosphate'	'Hexanoyl-CoA'	'Reducedthioredoxin'	'L-Carnitine'	'Nicotinamideadeninedinucleotide'
'dUDP'		'L-ascorbate'		'D-Glucose1-phosphate'	'ITP(3-)'	'Sodium'	'L-ascorbate'	'Nicotinamideadeninedinucleotidephosphate'
'dUDP(3-)'		'L-palmitoylcarnitine'		'D-xylulose5-phosphate(2-)'	'L-Carnitine'	'Succinate'	'L-gulonate'	'Norepinephrine'
'dUTP'		'Malonate'		'Decanoyl-CoA(n-C10:0CoA)'	'N-[(R)-pantothenoyl]-L-cysteinate'	'UDP'	'LeukotrieneD4'	'Octanoyl-CoA(n-C8:0CoA)'
'dolichylphosphate(2-)'		'Nicotinamideadeninedinucleotide'		'Dihydroxyacetonephosphate'	'Nicotinamideadeninedinucleotide'	'UDP(3-)'	'Nicotinamideadeninedinucleotide'	'Reducedthioredoxin'
'potassium'		'Nicotinamideadeninedinucleotidephosphate'		'FADH2(2-)'	'Octanoyl-CoA(n-C8:0CoA)'	'UMP'	'Nicotinamideadeninedinucleotidephosphate'	'Sodium'
'propionyl-carnitine'		'O-acetylcarnitine'		'Flavinadeninedinucleotidereduced'	'S-Adenosyl-L-methionine'	'UTP'	'Nicotinamideadeninedinucleotidephosphate-reduced'	'Taurine'
'ubiquinone-10'		'Sodium'		'GDP'	'Sodium'	'UTP(4-)'	'Propanoyl-CoA'	'UDPglucose'
		'Sulfite'		'GDP(3-)'	'Sulfite'	'alpha-D-Ribose1-phosphate'	'Riboflavin'	'Xanthine'
		'Taurine'		'GTP'	'Taurine'	'arachidonate'	'Succinate'	'alpha-D-Ribose1-phosphate'
		'Tetradecanoyl-CoA(n-C14:0CoA)'		'GTP(4-)'	'Tnantigen'	'cis-aconitate(3-)'	'Sulfite'	'alpha-D-Ribose5-phosphate'
		'Uracil'		'Glyceraldehyde3-phosphate'	'UDP-D-galactose(2-)'	'dADP(3-)'	'UDP'	'alpha-linolenate'
		'[(2R,3S,4R,5R)-5-(2,4-dioxo-1,2,3,4-tetrahydropyrimidin-1-yl)-3,4-dihydroxyoxolan-2-yl]methyl{[(3R,4S,5S,6R)-3,4,5-trihydroxy-6-(hydroxymethyl)oxan-2-ylphosphonato]oxy}phosphonate'		'Glycerol3-phosphate'	'UDP-D-glucuronate'	'dGDP(2-)'	'UDP(3-)'	'dIDP'
		'adrenicacid'		'Hexadecenoate(n-C16:1)'	'UDP-N-acetyl-D-galactosamine(2-)'	'glycochenodeoxycholate'	'UMP(2-)'	'dITP(4-)'
		'alpha-D-Ribose1-phosphate'		'Isocitrate'	'UDP-N-acetyl-alpha-D-glucosamine(2-)'	'leukotrieneF4'	'UTP(4-)'	'dUTP'
		'alpha-D-Ribose5-phosphate'		'L-Carnitine'	'cis-aconitate(3-)'	'oxalate(2-)'	'arachidonate'	'dihomo-gamma-linolenicacid(n-6)'
		'arachidonate'		'L-Glutamate5-semialdehyde'	'dADP'	'potassium'	'cis-aconitate(3-)'	'glycocholate'
		'chenodeoxycholoylcoenzymea'		'L-ascorbate'	'dADP(3-)'	'sulfate'	'dADP(3-)'	'lignocerate'
		'dADP'		'L-gulonate'	'dCDP'	'taurocholicacid'	'dCDP'	'pristanoylcoa'
		'dADP(3-)'		'Nicotinamideadeninedinucleotide'	'dCDP(3-)'		'dCMP(2-)'	'taurochenodeoxycholate'
		'dGDP'		'Nicotinamideadeninedinucleotidephosphate'	'dGDP(2-)'		'dGDP'	'trans,cis-Lauro-2,6-dienoyl-CoA'
		'dGDP(2-)'		'Nicotinamideadeninedinucleotidephosphate-reduced'	'dTDP'		'dTMP'	'xylitol'
		'dTDP'		'O-acetylcarnitine'	'dUDP'		'hydrogensulfite'	'zymosterol'
		'dUTP'		'Octadecenoyl-CoA(n-C18:1CoA)'	'dUDP(3-)'		'leukotrieneC4(2-)'
		'hydrogensulfite'		'Octanoyl-CoA(n-C8:0CoA)'	'dUTP'		'leukotrieneE4(1-)'
		'phosphoethanolaminyl-mannosyl-glucosylaminyl-acylphosphatidylinositol(H5)'		'Phosphoenolpyruvate'	'dolichylphosphate(2-)'		'leukotrieneF4'
		'sulfate'		'Propanoyl-CoA'	'glucosaminyl-acylphosphatidylinositol'		'linoleate'
		'taurochenodeoxycholate'		'Sodium'	'hydrogensulfite'		'quinonoiddihydrobiopterin'
		'taurocholicacid'		'Stearoyl-CoA(n-C18:0CoA)'	'propionyl-carnitine'		'stearidonicacidC18:4,n-3'
		'trans-4-hydroxy-L-proline'		'Succinate'	'ubiquinone-10'		'taurocholicacid'
		'ubiquinone-10'		'Taurine'
				'UDP-D-galactose(2-)'
				'UDPglucose'
				'Ubiquinol-10'
				'Xanthine'
				'alpha-D-Ribose1-phosphate'
				'arachidonate'
				'bilirubin(2-)'
				'bis(beta-glucosyluronate)bilirubin'
				'cis-aconitate(3-)'
				'dCDP'
				'dCDP(3-)'
				'dGDP'
				'dGDP(2-)'
				'dGMP'
				'dIDP'
				'dehydroascorbide(1-)'
				'dihomo-gamma-linolenicacid(n-6)'
				'estradiol'
				'glycochenodeoxycholate'
				'linoleiccoenzymeA'
				'phosphatidylinositol4,5-bisphosphate'
				'propionyl-carnitine'
				'stearidonicacidC18:4,n-3'
				'taurocholicacid'
				'trans-2-cis,cis-5,8-tetradecatrienoyl-CoA'
				'ubiquinone-10'
				'zymosterol'

## Sheet: C - single mets complexes
Supplementary Table S4C. Metabolites part of candidate complexes (see Supplemental Table S4A) that contain a single metabolite only, whose balancing is lethal in cancerous tissue, but not in healthy tissue and whose concordance module does not include essential reactions in the cancer model.
breast	gastric	kidney	blood	liver (HCC)	lung (SCC)	lung (AC)	ovarian	pancreas
10-formyltetrahydrofolate-[Glu](5)'		'1-phosphatidyl-1D-myo-inositol4-phosphate(3-)'		'(R)-carnitine'	'(S)-3-Hydroxydodecanoyl-CoA'	D-glucuronate'	'1-phosphatidyl-1D-myo-inositol4-phosphate(3-)'	'1-phosphatidyl-1D-myo-inositol4-phosphate(3-)'
'D-xylulose5-phosphate(2-)'		'10-formyltetrahydrofolate-[Glu](6)'		'2-Deoxy-D-ribose1-phosphate'	'10-formyltetrahydrofolate-[Glu](6)'	'Deoxyguanosine'	'13-cis-retinoate'	'3-Phospho-D-glycerate'
'FADH2(2-)'		'3-decenoylcoa'		'2-deoxyadenosine'	'3alpha,7alpha-Dihydroxy-5beta-cholestanate'	'Dihydroxyacetonephosphate'	'2-deoxyadenosine'	'D-Fructose6-phosphate'
'Nicotinamideadeninedinucleotidephosphate'		'4,8-dimethylnonanoylcarnitine'		'20-dihydroxyleukotrieneB4'	'4,8-dimethylnonanoylcarnitine'	'Glycerol3-phosphate'	'5alpha-cholest-7-en-3beta-ol'	'Glycerol3-phosphate'
'Nicotinamideadeninedinucleotidephosphate-reduced'		'GMP'		'3-Phospho-D-glycerate'	'ADP'	'Hexadecenoate(n-C16:1)'	'ADP'	'L-Carnitine'
'Propanoyl-CoA'		'Glyceraldehyde3-phosphate'		'3-Phospho-D-glyceroylphosphate'	'D-Glucose1-phosphate'	'Isocitrate'	'CoenzymeA'	'N-acetyl-D-glucosamine6-phosphate(2-)'
'propionyl-carnitine'		'Glycerol3-phosphate'		'ADP'	'Deoxyinosine'	'LeukotrieneD4'	'D-Glucose6-phosphate'	'Nicotinamideadeninedinucleotide'
		'Hydroxymethylglutaryl-CoA'		'ADP(3-)'	'Farnesyldiphosphate'	'UDP'	'D-xylulose5-phosphate(2-)'	'Norepinephrine'
		'L-Glutamate5-semialdehyde'		'Acetyl-CoA'	'GDP-alpha-D-mannose(2-)'	'UMP'	'L-ascorbate'	'Octanoyl-CoA(n-C8:0CoA)'
		'L-ascorbate'		'CoenzymeA'	'N-[(R)-pantothenoyl]-L-cysteinate'	'arachidonate'	'L-gulonate'	'UDPglucose'
		'Nicotinamideadeninedinucleotidephosphate'		'Dihydroxyacetonephosphate'	'Octanoyl-CoA(n-C8:0CoA)'	'leukotrieneF4'	'LeukotrieneD4'	'alpha-linolenate'
		'[(2R,3S,4R,5R)-5-(2,4-dioxo-1,2,3,4-tetrahydropyrimidin-1-yl)-3,4-dihydroxyoxolan-2-yl]methyl{[(3R,4S,5S,6R)-3,4,5-trihydroxy-6-(hydroxymethyl)oxan-2-ylphosphonato]oxy}phosphonate'		'FADH2(2-)'	'S-Adenosyl-L-methionine'	'potassium'	'Nicotinamideadeninedinucleotide'	'dIDP'
		'alpha-D-Ribose1-phosphate'		'Glycerol3-phosphate'	'UDP-D-glucuronate'	'taurocholicacid'	'Nicotinamideadeninedinucleotidephosphate-reduced'	'dITP(4-)'
		'alpha-D-Ribose5-phosphate'		'Hexadecenoate(n-C16:1)'			'Propanoyl-CoA'	'dihomo-gamma-linolenicacid(n-6)'
		'chenodeoxycholoylcoenzymea'		'L-Glutamate5-semialdehyde'			'Riboflavin'	'glycocholate'
		'taurochenodeoxycholate'		'L-gulonate'			'UDP(3-)'	'lignocerate'
				'Nicotinamideadeninedinucleotide'			'arachidonate'	'pristanoylcoa'
				'Nicotinamideadeninedinucleotidephosphate'			'dTMP'	'taurochenodeoxycholate'
				'O-acetylcarnitine'			'leukotrieneC4(2-)'	'trans,cis-Lauro-2,6-dienoyl-CoA'
				'Propanoyl-CoA'			'leukotrieneE4(1-)'
				'Taurine'			'leukotrieneF4'
				'UDPglucose'			'quinonoiddihydrobiopterin'
				'alpha-D-Ribose1-phosphate'			'stearidonicacidC18:4,n-3'
				'arachidonate'			'taurocholicacid'
				'bilirubin(2-)'
				'bis(beta-glucosyluronate)bilirubin'
				'dGMP'
				'dIDP'
				'dihomo-gamma-linolenicacid(n-6)'
				'estradiol'
				'glycochenodeoxycholate'
				'linoleiccoenzymeA'
				'phosphatidylinositol4,5-bisphosphate'
				'propionyl-carnitine'
				'stearidonicacidC18:4,n-3'
				'taurocholicacid'
				'trans-2-cis,cis-5,8-tetradecatrienoyl-CoA'
